# Supplementary material for: A bibliographic database on economic analysis of natural forest disturbances
Source: Data Brief. 2018 Aug 31;20:662–6. doi: 10.1016/j.dib.2018.08.128 (PMC6129737; doi:10.1016/j.dib.2018.08.128)
Supplement: Supplementary file 3 — Supplementary material [file mmc3.xlsx]

## Sheet: Read me
id-Art	Hazard	Author 1	Country A1	Year	Art tit	Review	ArtKWd	Country CS	State CS	Forest type	Approach	Category	Type of analysis	KWd Method	Kwd topic	Pre-event	Event	Post event	Temporality	Spatial analysis	Purpose	Abstract	Reference
Article identity number	Hazard analysed in the paper	Name of the first author	Country of Author 1	Year of article publication	Article title	Journal title	Article keywords	Case study country	Case study state in the country	case study main type of forest	Scientific approach used in the paper	Category of economic analysis	Type of economic approach	Keywords relative to the method used	Keywords relative to the topic analyzed	indication on the position of the analysis according to the event (=hazard realization)			Indicates if a dynamic analysis is provided	Indicates if a spatial analysis is provided	Aim of the paper	Abstract of the paper	Comprehensive reference of the paper
nl				####
character	character	character	character	numeric	character	character	character	character	character	character	character	character	character	character	character	dummy	dummy	dummy	character	character	character	character	character
Number (n) corresponds to the paper number and letter (l) corresponds to hazard's first letters (in parenthesis the number of papers registered)		Name of other authors are available in the column "reference" (last column of the database)	Country of Author 1 as mentioned in author 1 affiliation				Key words as mentioned in the paper if any	country of the case study if any (Theoretical if no case study)		tree species				defined by us	defined by us						Free text describing the purpose of the article	Abstract as proposed in the paper if any or main conclusions
w=wildfire (nw=210)	wildfire			from 1916 to 2014						Scientific name of tree species	Theoretical	Valuing the economic impacts of forest disturbances= articles in which an accounting of the costs and economic losses due to forest disturbances is carried out (e.g., the impact of forest disturbances on timber markets, willingness-to-pay for programs to reduce the risk, etc.).	Cost and benefit assessment=Research focuses either on estimating (and comparing) the economic, ecological, social and administrative costs (or benefits) of measures or on identifying (private or public) actors who support them and factors that affect these costs and benefits.			1=if the analysis is about pre-event economic behavior	1=if the analysis is about event economic behavior	1=if the analysis is about post-event economic behavior	dynamic= dynamic analysis	yes=spatial analysis
pe=pests (npe=65)	pest										Empirical	Decision-making in response to forest disturbance= articles that serve as a support to decision-makers (e.g., insurance decision, investment decision, optimal rotation under risk, etc.).	Efficiency analysis=search for the best forest and/or hazard management strategy to be implemented in order to reach a given objective in terms of forest management under risk, wildland hazard protection, strategic hazard planning, or hazard prevention/control budget efficiency, etc.			0=otherwise	0=otherwise	0=otherwise	static=static analysis	no=no spatial analysis
pa=pathogens (npa=16)	pathogen										Both		Risk management=refers to studies aimed at the identification of probability distributions for events, the impact of alternative risk scenarios on management options, the impact of alternative management options on risk (eg. occurrence, spread or intensity of fire), the assessment of individual degrees of risk aversion, etc.
s=storms (ns=16)	storm												Wildland-urban interface=Such research is often based on surveys aimed at identifying actual preferences, practices, behaviors or hypothetical willingness-to-pay for hazard-related programs (fuel treatment, energy programs, forest recovery programs, impact of wildfire on recreational values, etc.).
wd=wildlife damages (nwd=5)	wildlife damage												Literature review=synthesis of the literature => covers all the previous categories
is=ice, snow (nis=4)	ice snow
mh=multiple hazards (nmh=24)	multiple hazards

## Sheet: database
id-Art	Hazard	Author 1	Country A1	Year	Art tit	Review	ArtKWd	Country CS	State CS	Forest type	Approach	Category	Type of analysis	KWd Method	Kwd Topic	Pre-event	Event	Post-event	Temporality	Spatial analysis	Purpose	Abstract	Reference
1w	wildfire	Mercer	USA	2007	Evaluating alternative prescribed burning policies to reduce net economic damages from wildfire	American Journal of Agricultural Economics	Policy, prescribed fire, stochastic dominance, wildfire	USA	Florida	NA	Both	Decision making in response to forest disturbances	Risk management	welfare variation	prescribed burning	1	0	0	Dynamic	No	To estimate a wildfire risk model with a new measure of wildfire output, intensity-weighted risk and use it in Monte Carlo simulations to estimate welfare changes from alternative prescribed burning policies	We estimate a wildfire risk model with a new measure of wildfire output, intensity-weighted risk and use it in Monte Carlo simulations to estimate welfare changes from alternative prescribed burning policies. Using Volusia County, Florida as a case study, an annual prescribed burning rate of 13% of all forest lands maximizes net welfare; ignoring the effects on wildfire intensity may underestimat…	[1-w] Mercer, D.E., Prestemon, J.P., Butry, D.T., Pye, J.M., 2007. Evaluating Alternative Prescribed Burning Policies to Reduce Net Economic Damages from Wildfire. Am. J. Agr. Econ. 89(1), 63–77.
2w	wildfire	Donovan	USA	2003	A reformulation of the cost plus net value change (C+NVC) model of wildfire economics	Forest Science	Economics, Fire, Cost plus net value change	USA	Theoretical	NA	Theoretical	Decision making in response to forest disturbances	Efficiency analysis	budget optimisation	cost +loss net value change	1	1	0	Static	No	To reformulate the Cost Plus Net Value Change (C+NVC) Model of wildfire economics in order to allow the most efficient level of fire management expenditure to be correctly identified	The Cost plus Net Value Change (C+NVC) model provides the theoretical foundation for wildland fire economics and provides the basis for the National Fire Management Analysis System (NFMAS). The C+NVC model is based on the earlier least Cost plus Loss model (LC+L) expressed by Sparhawk (1925). Mathematical and graphical analysis of the LC+L model illustrates two errors in model formulation. First,…	[2-w] Donovan, G.H., Rideout, D.B., 2003. A Reformulation of the Cost Plus Net Value Change (C+NVC) Model of Wildfire Economics. Forest Sci. 49(2), 318–323.
3w	wildfire	Donovan	USA	2003	An integer programming model to optimize resource allocation for wildfire containment	Forest Science	Linear programming, integer programming, wildfire management, optimization	USA	Hypothetical	NA	Both	Decision making in response to forest disturbances	Efficiency analysis	budget optimisation	cost +loss net value change	1	0	0	Dynamic	No	To determine the specific mix of fire-fighting resources for a given fire, a necessary condition for identifying the minimum of the Cost Plus Net Value Change (C+NVC) function	Determining the specific mix of fire-fighting resources for a given fire is a necessary condition for identifying the minimum of the Cost Plus Net Value Change (C+NVC) function. Current wildland fire management models may not reliably do so. The problem of identifying the most efficient wildland fire organization is characterized mathematically using integer-programming techniques. This mathemati…	[3-w] Donovan, G.H., Rideout, D.B., 2003. An Integer Programming Model to Optimize Resource Allocation for Wildfire Containment. Forest Sci. 49(2), 31-335.
4w	wildfire	Mercer	USA	2005	Comparing production function models for wildfire risk analysis in the wildland–urban interface	Forest Policy and Economics	Production function, wildfire, risk analysis, economics, wildland-urban interface, econometrics	USA	Florida	NA	Empirical	Decision making in response to forest disturbances	Cost and benefits assessment	wildlife production function	fire scenarios	1	0	0	Static	Yes	To review and compare wildfire production functions (WPFs); (2) describe some published examples and report our own empirical examples of WPFs; and (3) assess the impact of WUI variables on wildfire risk	Wildfires create damages in the wildland–urban interface (WUI) that total hundreds of millions of dollars annually in the United States. Understanding how fires are produced in built-up areas near and within fire prone landscapes requires evaluating and quantifying the roles that humans play in fire regimes. We outline a typology of wildfire production functions (WPFs) and empirically estimate th…	[4-w] Mercer, D.E., Prestemon, J.P., 2005. Comparing production function models for wildfire risk analysis in the wildland–urban interface. For. Policy Econ. 7(5), 782–795.
5w	wildfire	Butry	USA	2001	What is the price of catastrophic wildfire ?	Journal of Forestry	Economics, fire, management, Florida, Policy	USA	Florida	pinus	Both	Valuing the economic impacts of forest disturbances	Cost and benefits assessment	welfare variation	timber recreation co2 health	0	0	1	Dynamic	No	To model and analyze the economic impacts of the six weeks of large, catastrophic wildfires in northeastern Florida in June and July 1998, among Florida’s most devastating in recent history	We modeled and analyzed the economic impacts of the six weeks of large, catastrophic wildfires in northeastern Florida in June and July 1998, among Florida’s most devastating in recent history. The result of the unusually strong El Niño-Southern Oscillation (ENSO) in 1998, the Florida wildfires produced economic impacts of at least $600 million, similar in scale to recent category-2 hurricanes. I…	[5-w] Butry, D.T., Mercer, D.E., Prestemon, J.P., Pye, J.M., Holmes, T.P., 2001. What Is the Price of Catastrophic Wildfire? J. Forest. 99(11), 9–17.
6w	wildfire	Prestemon	USA	2006	Wildfire, timber salvage, and the economics of expediency	Forest Policy and Economics	Timber salvage, welfare, legal challenge, lawsuit, stumpage, wildfire, catastrophe, timber market	USA	Montana, Idaho	Pseudotsuga menziesii, Pinus ponderosa, Larix occidentalis	Both	Decision making in response to forest disturbances	Cost and benefits assessment	welfare variation	salvage timber administrative delay	0	0	1	Dynamic	No	To examine the costs of the delay in salvage caused by planning rules and the costs associated with the volume reductions forced by legal challenges in one case study	Administrative planning rules and legal challenges can have significant economic impacts on timber salvage programs on public lands. This paper examines the costs of the delay in salvage caused by planning rules and the costs associated with the volume reductions forced by legal challenges in one case study. The fires on the Bitterroot National Forest in the northern Rocky Mountains in the United…	[6-w] Prestemon, J.P., Wear, D.N., Stewart, F.J., Holmes, T.P., 2006. Wildfire, timber salvage, and the economics of expediency. For. Policy Econ. 8(3), 312–322.
7w	wildfire	Englin	USA	2000	An empirical examination of optimal rotations in a multiple-use forest in the presence of fire risk	Journal of Agriculture and Resource Economics	Faustmann, forest fires, multiple use, optimal rotation	Canada	Manitoba	Pinus banksiana	Both	Decision making in response to forest disturbances	Risk management	optimal rotation	timber recreation	1	0	0	Dynamic	No	To examine the relationships among forest fire risk, timber values, and amenity values in a Faustmann rotation framework	Fires are an important and natural component of forest ecosystems that affect the timber value of forests, and thus optimal rotations. Fire also affects amenity values provided by forests. This analysis examines the relationships among forest fire risk, timber values, and amenity values in a Faustmann rotation framework. An empirical application of the model is presented where jack pine growth in…	[7-w] Englin, J., Boxall, P., Hauer, G., 2000. An Empirical Examination of Optimal Rotations in a Multiple-Use Forest in the Presence of Fire Risk. J. Agr. Resour. Econ. 25(1), 14-27.
8w	wildfire	Amacher	USA	2005	Not getting burned: The importance of fire prevention in forest management	Land Economics	NA	USA	Florida	Pinus taeda	Both	Decision making in response to forest disturbances	Risk management	optimal rotation optimal density	protection	1	0	0	Dynamic	No	To extend existing stand-level models of forest landowner behavior in the presence of fire risk to include the level and timing of fuel management activities	We extend existing stand-level models of forest landowner behavior in the presence of fire risk to include the level and timing of fuel management activities. These activities reduce losses if a stand ignites. Based on simulations, we find the standard result that fire risk reduces the optimal rotation age does not hold when landowners use fuel management. Instead, the optimal rotation age rises …	[8-w] Amacher, G.S., Malik, A.S., Haight, R.G., 2005. Not Getting Burned: The Importance of Fire Prevention in Forest Management. Land Econ. 81(2), 284–302.
9w	wildfire	Reed	Canada	1984	The effects of the risk of fire on the optimal rotation of a forest	Journal of Environmental Economics and Management	NA	Canada	British Columbia	Pseudotsuga menziesii	Both	Decision making in response to forest disturbances	Risk management	optimal rotation	timber	1	0	0	Dynamic	No	To investigate the effects of the risk of fire or other unpredictable catastrophe on the optimal rotation period of a forest stand	The effects of the risk of fire or other unpredictable catastrophe on the optimal rotation period of a forest stand are investigated. It is demonstrated that when fires occur in a time-independent Poisson process, and cause total destruction, the policy effect of the fire risk is equivalent to adding a premium to the discount rate that would be operative in a risk-free environment. Other cases ar…	[9-w] Reed, W.J., 1984. The effects of the risk of fire on the optimal rotation of a forest. J. Environ. Econ. Manag. 11(2), 180–190.
10w	wildfire	Loomis	USA	2001	Testing for differential effects of forest fires on hiking and mountain biking demand and benefits	Journal of Agricultural and Resource Economics	Consumer surplus, fire, mountain biking, recreation demand, travel cost method	USA	Colorado	NA	Empirical	Valuing the economic impacts of forest disturbances	Wildland-urban interface	travel cost	recreation	0	0	1	Dynamic	No	To conduct surveys of visitors to National Forests in Colorado to determine whether different fire ages and presence of crown fires have different effects on hiking and mountain biking recreation visits and benefits	Surveys of visitors to National Forests in Colorado were conducted to determine whether different fire ages and presence of crown fires have different effects on hiking and mountain biking recreation visits and benefits. Actual and intended behavior data were combined using a count-data travel cost model. The intended behavior trip questions asked about changes in number of trips due to the prese…	[10-w] Loomis, J., González-Cabán, A., Englin, J., 2001. Testing for Differential Effects of Forest Fires on Hiking and Mountain Biking Demand and Benefits. J. Agr. Resour. Econ. 26(2), 508–522.
11w	wildfire	Hesseln	Canada	2004	The effects of fire on recreation demand in Montana	Western Journal of Applied Forestry	Recreation demand, travel cost method, wildfire, prescribed fire	USA	Montana	Pinus contorta	Empirical	Valuing the economic impacts of forest disturbances	Wildland-urban interface	travel cost	recreation	0	0	1	Dynamic	No	To determine fire effects on recreation demand for hiking and biking, and net economic benefits to visitors	Wildfire and prescribed fire have the potential to affect user demand and value for recreation, making such information important to the decision-making process for fire managers. However, such information is not always readily available. We conducted surveys on 22 sites within four national forests in western Montana to determine fire effects on recreation demand for hiking and biking, and net e…	[11-w] Hesseln, H., Loomis, J.B., González-Cabán, A., 2004. The Effects of Fire on Recreation Demand in Montana. West. J. Appl. For. 19(1), 47–53.
12w	wildfire	Hesseln	Canada	2003	Wildfire effects on hiking and biking demand in New Mexico: A travel cost study	Journal of Environmental Management	Recreation demand, travel cost method, wildfire, prescribed fire	USA	New Mexico	Pinus ponderosa, Quercus ilicifolia	Empirical	Valuing the economic impacts of forest disturbances	Wildland-urban interface	travel cost	recreation	0	0	1	Dynamic	Yes	To use a travel cost model to test the effects of wild and prescribed fire on visitation by hikers and mountain bikers in New Mexico	We use a travel cost model to test the effects of wild and prescribed fire on visitation by hikers and mountain bikers in New Mexico. Our results indicate that net benefits for mountain bikers is $150 per trip and that they take an average of 6.2 trips per year. Hikers take 2.8 trips per year with individual net benefits per trip of $130. Both hikers’ and mountain bikers’ demand functions react a…	[12-w] Hesseln, H., Loomis, J.B., González-Cabán, A., Alexander, S., 2003. Wildfire effects on hiking and biking demand in New Mexico: a travel cost study. J. Environ. Manage. 69(4), 359–368.
13w	wildfire	Englin	USA	1996	Valuing the impacts of forest fires on backcountry forest recreation	Forest Science	Random utility, canoeing, count models	Canada	Manitoba	Pinus banksiana	Empirical	Valuing the economic impacts of forest disturbances	Wildland-urban interface	travel cost	recreation	0	0	1	Dynamic	Yes	To develop a discrete choice travel cost model for backcountry forest recreation using 2 yr of backcountry canoe registrations from Nopiming Park, Manitoba	A discrete choice travel cost model was developed for backcountry forest recreation using 2 yr of backcountry canoe registrations from Nopiming Park, Manitoba. A statistically significant variable explaining choice of route was the amount of forest along the route that was burned in the last 10 yr; virtually all of which occurred in two particularly severe fires during 1983. The current economic …	[13-w] Englin, J., Boxall, P.C., Chakraborty, K., Watson, D.O., 1996. Valuing the Impacts of Forest Fires on Backcountry Forest Recreation. Forest Sci. 42(4), 450–455.
14w	wildfire	Yoder	USA	2003	Economics and prescribed fire law in the United States	Review of Agricultural Economics	NA	USA	Oklahoma	NA	Theoretical	Decision making in response to forest disturbances	Efficiency analysis	incentive and welfare effects	prescribed burning	1	0	0	Static	No	To develop an economic model of the incentive and welfare effects of prescribed burning, where both the burner and potential victims of escaped fires can reduce expected damage with precautionary effort	Prescribed burning is increasingly recognized as a useful but risky land management and conservation tool. Common law relating to prescribed fire is generally predicated on negligence rules. However, virtually all states also have statutory law specifying liability rules or criminal penalties for prescribed burning, and the laws in many states have been changing substantially in recent years. We …	[14-w] Yoder, J., Tilley, M., Engle, D., Fuhlendorf, S., 2003. Economics and Prescribed Fire Law in the United States. Rev. Agr. Econ. 25(1), 218–233.
15w	wildfire	Hesseln	Canada	2004	Comparing the economic effects of fire on hiking demand in Montana and Colorado	Journal of Forest Economics	Recreation demand, travel cost method, wildfire, prescribed fire, National Fire Plan	USA	Montana Colorado	Pinus contorta	Empirical	Valuing the economic impacts of forest disturbances	Wildland-urban interface	travel cost	recreation	0	0	1	Dynamic	Yes	To conduct surveys on 33 trails within National Forests in Colorado and Montana to test whether forest fires affected recreation demand	We conducted surveys on 33 trails within National Forests in Colorado and Montana to test whether forest fires affected recreation demand. Data were collected on actual and intended number of visits. A count data travel cost demand model was estimated by pooling actual and intended visitation responses in both states. Results indicate that Montana hikers take more trips yet have lower net benefit…	[15-w] Hesseln, H., Loomis, J.B., González-Cabán, A., 2004. Comparing the economic effects of fire on hiking demand in Montana and Colorado. J. Forest Econ. 10(1), 21–35.
16w	wildfire	Calkin	USA	2006	Modeling fuel treatment costs on Forest Service Lands in the western United States	Western Journal of Applied Forestry	Fuel treatments, prescribed burning, economics	USA	Montana	Pseudotsuga mensiezii, Pinus contorta, Pinus ponderosa	Empirical	Decision making in response to forest disturbances	Cost and benefits assessment	budget optimisation	prescribed burning	1	0	0	Static	No	To develop regression models that may be used to estimate the cost of hazardous fuel reduction treatments based on USDA Forest Service Region, biophysical setting, treatment type, and design.	Years of successful fire suppression have led to high fuel loads on the nation’s forests, and steps are being taken by the nation’s land management agencies to reduce these fuel loads. However, to achieve desired outcomes in a fiscally responsible manner, the cost and effectiveness in reducing losses due to wildland fire of different fuel treatments in different forest settings must be understood…	[16-w] Calkin, D., Gebert, K., 2006. Modeling Fuel Treatment Costs on Forest Service Lands in the Western United States. West. J. Appl. For. 21(4), 217–221.
17w	wildfire	Wagner	Canada	1979	The economic impact of individual fires on the whole forest	The Forestry Chronicle	NA	Canada	Hypothetical	NA	Both	Valuing the economic impacts of forest disturbances	Cost and benefits assessment	optimal rotation	present value variation	0	0	1	Dynamic	No	To present a method whereby the economic impact of a forest fire can be calculated, not just on the burned stand alone, but on the entire area under management	A method is presented whereby the economic impact of a forest fire can be calculated, not just on the burned stand alone, but on the entire area under management. The main question is whether, when the burned area would have been ready for harvesting. another area will be substituted in its place. II so, then the economic impact is diffused throughout all stands younger or less desirable than the…	[17-w] Wagner, C.E. Van., 1979. The Economic Impact of Individual Fires on the Whole Forest. Forest. Chron. 55(2), 47–50.
18w	wildfire	González-Cabán	USA	1997	Managerial and institutional factors affect prescribed burning costs	Forest Science	ANOVA, fire management, fire economics, risk attitude	USA	Idaho Montana Oregon	NA	Empirical	Decision making in response to forest disturbances	Cost and benefits assessment	cost analysis	prescribed burning	1	0	0	Dynamic	No	Using an analysis of variance model to describe and quantify the relative effect of institutional constraints and managerial factors on prescribed burning costs in three USDA Forest Service regions	Prescribed burning costs are extremely variable, even if conditions are similar. This variability complicates planning and evaluation of prescribed burning programs and budgets, resulting in imprecise projections of their economic benefits. Evaluating the worth of prescribed burning efforts in objective terms is difficult, but the continual shrinkage of USDA Forest Service budgets requires an inc…	[18-w] González-Cabán, A., 1997. Managerial and Institutional Factors Affect Prescribed Burning Costs. Forest Sci. 43(4), 535–543.
19w	wildfire	Donovan	USA	2005	A comparison of the costs of Forest Service and contract fire crews in the Pacific Northwest	Western Journal of Applied Forestry	Type II fire crew, wildfire suppression, Oregon, Washington, region 6, ForestService, contract fire crew	USA	Oregon Washington	NA	Empirical	Decision making in response to forest disturbances	Cost and benefits assessment	cost analysis	crew services	1	0	0	Dynamic	No	To estimate and compare the full cost of 33 Forest Service type II fire crews dispatched during the 2003 fire season from five national forests in Oregon and Washington, with the cost of contract crews dispatched in the same region	Rising wildfire suppression expenditures on public land in the United States have led to increased scrutiny of wildfire management practices. One area that has received particular attention is the Forest Service's increasing reliance on contract fire crews. Because a contract crew rate includes several costs that are not included in the wage costs of a Forest Service crew, it is difficult to dete…	[19-w] Donovan, G.H., 2005. A Comparison of the Costs of Forest Service and Contract Fire Crews in the Pacific Northwest. West. J. Appl. For. 20(4), 233–239.
20w	wildfire	Loveridge	USA	1944	The fire suppression policy of the U.S. Forest Service	Journal of Forestry	NA	USA	California	NA	Empirical	Decision making in response to forest disturbances	Cost and benefits assessment	cost analysis	fire suppression policy	1	1	0	Static	No	To discuss the Forest Service's I0:00 a.m. policy	The direct cost of forest fire control in 1943 averaged, for all lands inside the natural forest boundaries, 3 ¼ cents per acre-a total cost of $7,350,000 from the public treasury. Fire suppression constituted 20 percent of the total cost as compared with more than 50 percent in some years. For this reason and others mentioned in the author’s introductory paragraphs, we are glad to have here clos…	[20-w] Loveridge, E.W., 1944. The Fire Suppression Policy of the U. S. Forest Service. J. Forest. 42(8), 549–554.
21w	wildfire	Berry	Canada	2004	The effect of the wildland-urban interface on prescribed burning costs in the Pacific Northwestern United States	Journal of Forestry	Fuels reduction, prescribed burning, wildland-urban interface, economics	USA	Oregon Washington	Pseudotsuga mensiezii, tsuga, Pinus contorta, cedrus	Empirical	Decision making in response to forest disturbances	Cost and benefits assessment	cost analysis	prescribed burning	1	0	0	Static	No	To use the Fuel Analysis, Smoke Tracking, and Report Access Computer System database from the Pacific Northwest Region of the USDA Forest Service to identify important influences on fuels management costs	The fire suppression policy on public lands during the last century in the United States has resulted in increased fuel loadings, necessitating the use of prescribed fire and mechanical treatments to decrease hazardous fuels and risks of catastrophic wildfire. While these practices are widespread, there is great variability in project costs, making planning difficult. Although previous studies ha…	[21-w] Berry, A.H., Hesseln, H., 2004. The Effect of the Wildland-Urban Interface on Prescribed Burning Costs in the Pacific Northwestern United States. J. Forest. 102(6), 33–37.
22w	wildfire	Noste	USA	1975	A critical look at fire damage appraisal	Journal of Forestry	NA	USA	Alaska Minnesota	Picea mariana, Pinus resinosa	Empirical	Decision making in response to forest disturbances	Efficiency analysis	cost benefit analysis	protection	1	1	0	Dynamic	No	To compare fire control costs and damages on an interior Alaska and a northern Minnesota fire	Discussion of fire-damage appraisal in relation to fire-protection planning shows a need for a standard appraisal system on all federal lands. Fire control costs and damages on an interior Alaska and a northern Minnesota fire are compared; application of both Bureau of Land Management and Forest Service appraisal criteria to the Minnesota fire produces considerable differences. Control levels can…	[22-w] Noste, N.V., Davis, J.B., 1975. A Critical Look at Fire Damage Appraisal. J. Forest. 73(11), 715–719.
23w	wildfire	Teeter	USA	1986	A multiattribute utility model for incorporating risk in fire management planning	Forest Science	Decision analysis, risk/return, economics	USA	Colorado	NA	Both	Decision making in response to forest disturbances	Efficiency analysis	budget optimisation	cost +loss net value change	1	1	0	Static	No	To present a multiattribute utility model as the appropriate framework for evaluating alternatives when decision-makers are concerned with the risk and efficiency implications of selecting a particular strategy	The potential variability of investment returns often perplexes the investment selection process. On national forests, the relative efficiency of alternative fire management strategies is investigated using a modification of traditional cost plus loss methods. Current Procedures do not indicate potential variability in the performance of these alternatives, however. A multiattribute utility model…	[23-w] Teeter, L.D., Dyer, A.A., 1986. A Multiattribute Utility Model for Incorporating Risk in Fire Management Planning. Forest Sci. 32(4), 1032–1048.
24w	wildfire	Flint	USA	1928	Adequate fire control	Journal of Forestry	NA	USA	California	NA	Empirical	Decision making in response to forest disturbances	Efficiency analysis	cost benefit analysis	protection	1	1	0	Dynamic	No	To suggest for consideration a working definition for the term "adequate fire control"—some say" adequate fire protection"—and making it concrete and intelligible by example and discussion	If based on ample and dependable data this method, based on the so-called" economic theory", of determining what is adequate fire control for a forest unit would appear to be a fairly safe, though not a wholly infallible guide. Based on insufficient or unreliable data, no mathematical method is practically applicable and a definition based on it can scarcely be expected to clarify that much-used …	[24-w] Flint, H.R., 1928. Adequate Fire Control. J. Forest. 26(5), 624–638.
25w	wildfire	Coyle	USA	1929	A basis for determining proper expenditures for fire protection	Journal of Forestry	NA	USA	New Jersey	NA	Empirical	Decision making in response to forest disturbances	Efficiency analysis	cost analysis	cost +loss	1	1	0	Static	No	To bring up for discussion three questions: (1) what is the proper ratio between forest capital and the annual amount spent for forest fire protection? (2) What is the ratio between what should be paid directly by the private owner and the amount paid by a government agency? (3) What is the degree of protection necessary for economic insurance?	Conditions such as we have been discussing show that forestry carries an undue share for protection in comparison with the average business, and that the general public, which benefits and will benefit far more from forestry than it does from the ordinary business, considering the value of watersheds, recreation, etc., contributes less. Until adjustment has been made on a basis of equity, forestr…	[25-w] Coyle, L., 1929. A Basis for Determining Proper Expenditures for Fire Protection. J. Forest. 27(2), 148–150.
26w	wildfire	Rideout	USA	1990	Alternate expressions for the economic theory of forest fire management	Forest Science	Cost plus net value change, least cost plus loss, wildfire economics	Theoretical	Theoretical	NA	Theoretical	Decision making in response to forest disturbances	Efficiency analysis	budget optimisation	cost +loss net value change	1	1	0	Static	No	To compare two traditional economic efficiency criteria, minimization of cost plus net value change versus profit maximization, in terms of the insights provided into fire management decisions	Two traditional economic efficiency criteria, minimization of cost plus net value change versus profit maximization, are compared in terms of the insights provided into fire management decisions. The historic rationale for favoring minimization versus maximization is examined and questioned. Advantages of formulating the problem in terms of profit maximization include explicit attention to produc…	[26-w] Rideout, D.B., Omi, P.N., 1990. Alternate Expressions for the Economic Theory of Forest Fire Management. Forest Sci. 36(3), 614–624.
27w	wildfire	Sutherland Jr.	USA	1973	Cost of forest closure in two Oregon counties	Journal of Forestry	NA	USA	Oregon	NA	Empirical	Decision making in response to forest disturbances	Cost and benefits assessment	cost analysis	closure cost	1	0	0	Dynamic	No	To examine actual costs of forest closure to woods operations in times of high fire danger	Actual costs of forest closure to woods operations in times of high fire danger are examined. Loggers sustained larger losses than mill operators or truckers, but total losses in all phases were significant enough to warrant reexamination of closure policy.	[27-w] Sutherland, C.F., 1973. Cost of Forest Closure in Two Oregon Counties. J. Forest. 71(10), 644–647.
28w	wildfire	Bellinger	USA	1983	Economic efficiency of fire management on nonfederal forest and range lands	Journal of Forestry	NA	USA	Nationwide	NA	Both	Decision making in response to forest disturbances	Efficiency analysis	budget optimisation	cost +loss net value change	1	1	0	Static	No	To undertake an analysis, made by a cost-plus-net-value-change criterion, to estimate the economic efficiency of the initial attack organization on nonfederal forest and range lands	An analysis, made by a cost-plus-net-value change criterion, revealed that the amount of money spent nationwide to achieve an efficient fire protection on non-federal forest and range lands is appropriate. However, improvements in efficiency can be achieved by increasing the fire protection in about one-half of the 39 geographical zones defined for purposes of the analysis, particularly those zon…	[28-w] Bellinger, M.D., Kaiser, H.F., Harrison, H.A., 1983. Economic Efficiency of Fire Management on Nonfederal Forest and Range Lands. J. Forest. 81(6), 373–378.
29w	wildfire	Sackett	USA	1967	Economic guides for allocating forest fire protection budgets in Wisconsin	Journal of Forestry	NA	USA	Wisconsin	pinus, quercus	Empirical	Decision making in response to forest disturbances	Efficiency analysis	cost analysis	cost +loss	1	1	0	Static	No	To develop an analytical approach to forest fire protection policy decisions	A useful, though unintentional, experiment in the economics of forest fire protection has been carried out in Wisconsin. Areas that are otherwise much alike have been given two quite different intensities of forest fire protection. The relationship between costs and losses associated with high- versus Iow-intensity protection was found to differ greatly among three fire situations. The ratio of r…	[29-w] Sackett, S.S., Webster, H.H., Lord, W.B., 1967. Economic Guides for Allocating Forest Fire Protection Budgets in Wisconsin. J. Forest. 65(9), 636–641.
30w	wildfire	Worrell	USA	1955	Economics of fire detection in the South	Journal of Forestry	NA	USA	Georgia	NA	Empirical	Decision making in response to forest disturbances	Cost and benefits assessment	cost analysis	fire detection	1	0	0	Dynamic	No	Part of the results of an economic study of the Georgia Forestry Commission fire detection system	The administrative decision which has the greatest effect on total detection cost in an area is the percent of the fires set as the goal of the detection organization. We have suggested 94 percent as the feasible maximum because the other six percent start at night or on Class 1 and 2 days. This does not mean that 94 percent is a practical goal to work toward. Figures 2 and 3 show that as detecti…	[30-w] Worrell, A.C., 1955. Economics of Fire Detection in the South. J. Forest. 53(9), 639–644.
31w	wildfire	Nautiyal	Canada	1974	Economics of forest fire control: Trading planned cut for protection expenditure	Canadian Journal of Forest Research	NA	Canada	Ontario	NA	Theoretical	Decision making in response to forest disturbances	Efficiency analysis	budget optimisation	least loss protection	1	0	0	Static	No	To describe protection systems used by forest managers in terms of a protection possibility curve and introduce the dissatisfaction of the forest manager, with spending money to protect his forest and with the loss due to fire, as a factor affecting the level of protection given to a forest	Iso-dissatisfaction curves, joining points of equal dissatisfaction of a forest owner, are useful in the study of expenditures on forest fire control. The point of tangency of the lowest indifference with the protection possibility curve is reflected in the present level of fire protection which is considered ‘adequate’. Some idea of the value placed on the nonwood resources of the forest by the …	[31-w] Nautiyal, J.C., Doan, G.E., 1974. Economics of Forest Fire Control: Trading Planned Cut for Protection Expenditure. Can. J. Forest Res. 4(1), 82–90.
32w	wildfire	Rideout	USA	1995	Estimating the cost of fuels treatment	Forest Science	Fuel treatments, ecosystem management, fuels management, forest eonomics,fire management	USA	Nationwide	NA	Empirical	Decision making in response to forest disturbances	Cost and benefits assessment	cost analysis	fuel treatment	1	0	0	Static	No	To develop a potentially generalizable cost estimation procedure for fuels treatment using the National Park Service nationwide database	We develop a potentially generalizable cost estimation procedure for fuels treatment using the National Park Service (NPS) nationwide database. The NPS database includes records on the projected cost of fuel treatment projects. These records are kept separately for traditional hazard fuel reduction projects and for resource management projects. Resource management projects are intended to impleme…	[32-w] Rideout, D.B., Omi, P.N., 1995. Estimating the Cost of Fuels Treatment. Forest Sci. 41(4), 664–674.
33w	wildfire	Reed	Canada	1991	Evaluating the effects of risk on the economics of juvenile spacing and commercial thinning	Canadian Journal of Forest Research	NA	Canada	British Columbia	Pseudotsuga menziesii	Both	Decision making in response to forest disturbances	Risk management	optimal rotation	thinning	1	0	0	Dynamic	No	To include the temporality increased fire hazard that is believed to result from the process of thinning, in a single-stand model for assessing the economic benefits of juvenile spacing	The temporality increased fire hazard that is believed to result from the process of thinning is included in a single-stand model for assessing the economic benefits of juvenile spacing. Formulas for the expected net present value and the land expectation value are given along with methods for determining the age of financial maturity and the optimal rotation age. A numerical example is given to …	[33-w] Reed, W.J., Apaloo, J., 1991. Evaluating the effects of risk on the economics of juvenile spacing and commercial thinning. Can. J. Forest Res. 21(9), 1390–1400.
34w	wildfire	Beichler	USA	1940	Fire control objectives and public finance	Journal of Forestry	NA	USA	North Carolina	NA	Empirical	Decision making in response to forest disturbances	Wildland-urban interface	public budget analysis	fire control	0	1	0	Static	No	To point out some of objectives that are sometimes lost sight of and rationalize the request for adequate funds in the case of a fire-control program	Very few agencies, particularly governmental agencies, are free from the constant fight for increased or continued approbations. The old battle-cry of more funds is familiar to all legislators. Often of course, it is justified, but it must be remenbered that this objective, per se, is not the goal of the organisation. The job to be done can be over financed. The demand for money should have a log…	[34-w] Beichler, W.K., 1940. Fire Control Objectives and Public Finance. J. Forest. 38(4), 333–338.
35w	wildfire	Moak	USA	1976	Fire prevention: Does it pay?	Journal of Forestry	NA	USA	Mississippi	NA	Empirical	Decision making in response to forest disturbances	Efficiency analysis	cost benefit analysis	fire control	0	1	0	Dynamic	No	To use the benefit-cost analytical technique to give the fire protection administrator a quantitative basis for decision-making	The benefit-cost analytical technique can be used to give the fire protection administrator a quantitative basis for decision-making. In this study, costs of $172 per average fire prevented could be justified. The parameters identified and the general procedure can be applied to other areas and other programs.	[35-w] Moak, J.E., 1976. Fire Prevention: Does it Pay? J. Forest. 74(9), 612–614.
36w	wildfire	Mills	USA	1985	Fire induced changes in net value of timber : a sensitivity analysis	Canadian Journal of Forest Research	NA	USA	Idaho	Pinus ponderosa	Both	Valuing the economic impacts of forest disturbances	Cost and benefits assessment	optimal rotation	present value variation	0	0	1	Dynamic	No	To estimate the change in timber’s present net value as a result of wildfire for 108 hypothetical fire situations in the northern Rocky Mountains of the United States	The change in timber’s present net value as a result of wildfire was estimated for 108 hypothetical fire situations in the northern Rocky Mountains of the United States. The net value changes, estimated by simulating timber yield changes on the fire site only, ranged from a loss of $964 to a gain of $1696 per acre ($2382 to $4191/ha) burned. The magnitude and sign of the net value changes were re…	[36-w] Mills, T.J., Flowers, P.J., 1985. Fire-induced changes in net value of timber: a sensitivity analysis. Can. J. Forest Res. 15(5), 973–981.
37w	wildfire	Yoder	USA	2004	Incentives and timing of prescribed fire for wildfire risk management	Journal of Forestry	Optimal timing, prescribed fire, wildfirefuel management, vegetation management, wildfire	USA	Florida	NA	Empirical	Decision making in response to forest disturbances	Risk management	incentive and optimal timing	prescribed burning	1	0	0	Static	No	To examine economic incentives for prescribed fire timing and use on the wildland-urban interface, the problem of heavy initial fuel loads from years of suppression and fuel accumulation, and the effect of liability, public suppression, and other factors on fuel management incentives	Prescribed fire use for wildfire fuel reduction entails trading one risk for another. Because these risks change over time as vegetation matures, prescribed fire use for wildfire risk mitigation can be viewed as a timing problem. We examine economic incentives for prescribed fire timing and use on the wildland-urban interface, the problem of heavy initial fuel loads from years of suppression and …	[37-w] Yoder, J., Blatner, K., 2004. Incentives and Timing of Prescribed Fire for Wildfire Risk Management. J. Forest. 102(6), 38–41.
38w	wildfire	Wade	USA	1975	Management decisions in severely damaged stands	Journal of Forestry	NA	USA	South Carolina	Pinus elliottii	Empirical	Decision making in response to forest disturbances	Efficiency analysis	cost benefit analysis	post fire management	0	0	1	Dynamic	No	To evaluate management options after a timber stand has been severely damaged by comparing rates of return on investment	After a timber stand has been severely damaged,management options can be evaluated by comparing rates of return on investment. All important factors should be assigned values? When the likelihoodof recery is uncertain, it is often pays to delay the decision.	[38-w] Wade, D.D., Ward, D.E., 1975. Management Decisions in Severely Damaged Stands. J. Forest. 73(9), 573–577.
39w	wildfire	Morrell	USA	1931	The 25-25-50 ratio in financing fire protection	Journal of Forestry	NA	USA	Nationwide	NA	Empirical	Decision making in response to forest disturbances	Cost and benefits assessment	cost analysis	fire prevention funding	1	1	0	Static	No	To throw the light on the direction toward which further efforts must be made before reasonable efficiency can be attained in forest protection	The intent of this paper is wholly to point out the need for tax adjustment, or greater direct contribution to fire control or both, in those states which are not contributing enough to make a substantial contribution to the total protection job. At the same time, effort to increase private contributions should be continued, but it must be recognized that the owner of even good potential forest l…	[39-w] Morrell, F., 1931. The 25-25-50 Ratio in Financing Fire Protection. J. Forest. 29(4), 520–523.
40w	wildfire	Flint	USA	1924	The appraisal of forest fire damages	Journal of Forestry	NA	USA	Montana	NA	Empirical	Valuing the economic impacts of forest disturbances	Cost and benefits assessment	damages valuation	general stettlement	0	0	1	Static	No	To discuss the uses of forest fire damage information and appraisal methods	Given these data kept summarized in permanent accessible form, it will be possible at any future time to determine with reasonable accuracy fire damages on the basis of values and practices then current, whether those methods be scientific or hit and miss ones. So far as I am able to determine, no agency is keeping a permanent and readily accessible record of all of the above data at this time, a…	[40-w] Flint, H.H., 1924. The Appraisal of Forest Fire Damages. J. Forest. 22(2), 154–161.
41w	wildfire	Englin	USA	2001	The dynamic path of recreational values following a forest fire: a comparative analysis of states in the Intermountain West	Canadian Journal of Forest Research	NA	USA	Colorado Idaho Wyoming	Pinus contorta, Pseudotsuga menziesii	Empirical	Valuing the economic impacts of forest disturbances	Wildland-urban interface	travel cost	recreation	0	0	1	Dynamic	No	To examine the dynamic path of recreational values following a forest fire in three different states in the intermountain western United States	This analysis examines the dynamic path of recreational values following a forest fire in three different states in the intermountain western United States. The travel cost demand analysis found that annual recreation values after a fire follow a highly nonlinear intertemporal path. The path is S-shaped, providing a range of benefits and losses in the years following a fire. While the results dis…	[41-w] Englin, J., Loomis, J., González-Cabán, A., 2001. The dynamic path of recreational values following a forest fire: a comparative analysis of states in the Intermountain West. Can. J. Forest Res. 31(10), 1837–1844.
42w	wildfire	Hesseln	USA	2000	The economics of prescribed burnings: A research review	Forest Science	Prescribed fire, wildland fire management	USA	Nationwide	NA	Empirical	Decision making in response to forest disturbances	Literature review	literature review	prescribed burning	1	1	1	Static	No	To examine briefly key issues of the Federal Wildland Fire Policy from an economic perspective, and review the economic literature pertaining to prescribed burning	Prescribed burning has, in the past decade, become the focus of debate among policy makers, federal and private land managers, and the public. To manage fire effectively, the USDA Forest Service has formally recognized the need for economic analysis. It is stated in the Federal Wildland Fire Policy of 1995 that fire management alternatives will be based on science and sound ecological and economi…	[42-w] Hesseln, H., 2000. The Economics of Prescribed Burning: A Research Review. Forest Sci. 46(3), 322–334.
43w	wildfire	Martell	Canada	1980	The optimal rotation of a flammable forest stand	Canadian Journal of Forest Research	NA	Canada	Ontario	Pinus banksiana	Both	Decision making in response to forest disturbances	Risk management	optimal rotation	benefit of management activities	1	0	0	Dynamic	No	To describe a simple stochastic model which can be used to study the impact of fire on forest stand rotation decision making and estimate the value of fire management activities	The author describes a stochastic model of forest stand rotation which can be used to determine the optimal planned rotation interval for flammable forest stands. The model can also be used to estimate the value of fire management activities in terms of the potential enhanced value of timber production. The use of the model is illustrated by applying it to a simplified case of jack pine (pinus ba…	[43-w] Martell, D.L., 1980. The optimal rotation of a flammable forest stand. Can. J. Forest Res. 10(1), 30–34.
44w	wildfire	Grah	USA	1971	Three California fuelbreaks : Costs and benefits	Journal of Forestry	NA	USA	California	Pinus ponderosa, Pinus lambertiana	Empirical	Decision making in response to forest disturbances	Efficiency analysis	cost benefit analysis	fuelbreak	1	0	0	Dynamic	No	To investigate the nature and level of timber-growing opportunity costs and of benefits associated with the construction and maintenance of fuelbreaks	Does the construction of a fuelbreak have an effect on the economic productivity of the timberland it occupies? This problem was studied on three forested fuelbreaks in central California. The findings indicate that according to U.S. Forest Service standards, output values and rates of return on growing-stock capital are increased by treatment. The increased returns are not large, but on well man…	[44-w] Grah, R.F., Long, A., 1971. Three California Fuelbreaks: Costs and Benefits. J. Forest. 69(2), 89–93.
45w	wildfire	Lynch	USA	2004	What do forest fires really cost?	Journal of Forestry	Wildfire, forest fire, forest fire costs, fire cost accounting	USA	Colorado	Pinus ponderosa	Empirical	Valuing the economic impacts of forest disturbances	Cost and benefits assessment	damages valuation	direct and indirect costs	0	0	1	Static	No	To use a series of large fire case studies, primarily in ponderosa pine forests, to develop a progression of cost estimates	A seven-year quest to estimate forest fire costs in Colorado revealed a number of losses not usually considered. Catastrophic fires result in direct costs, rehabilitation costs, impact costs, and special value losses. They are wildfire events that imperil public health, safety, or welfare and result in significant degradation of the environment, substantial loss of property, and often death or in…	[45-w] Lynch, D.L., 2004. What Do Forest Fires Really Cost? J. Forest. 102(6), 42–49.
46w	wildfire	Mills	USA	1986	Wildfire impacts on the present net value of timber stands: Illustrations in the northern Rocky Mountains	Forest Science	Fire effects, fire program efficiency, fire salvage, rotation age	USA	Idaho	Pinus ponderosa, Pseudotsuga mensiezii	Both	Decision making in response to forest disturbances	Efficiency analysis	budget optimisation	cost +loss net value change	1	1	0	Dynamic	No	To develop a procedure to estimate the change in present net value of timber outputs as a result of a wildfire, termed here “net value change”	Change in the present net value of the timber resource as a result of a wildfire is a primary input into the determination of economically efficient fire management programs. A procedure was developed to estimate the change in present net value of timber outputs, termed here "net value change." The timber net value change was then estimated for a large number of hypothetical fire situations in th…	[46-w] Mills, T.J., Flowers, P.J., 1986. Wildfire Impacts on the Present Net Value of Timber Stands: Illustrations in the Northern Rocky Mountains. Forest Sci. 32(3), 707–724.
47w	wildfire	Dale	USA	2005	Wildland fire use and cost containment: A Colorado case study	Journal of Forestry	NA	USA	Colorado	NA	Empirical	Decision making in response to forest disturbances	Cost and benefits assessment	cost analysis	fire control	0	1	0	Static	No	To offer the example of Colorado to provide a quantification of cost differences between current suppression practices and potentially increased wildland fire use on public lands	The findings of this case study suggest that substantial cost savings will result from expanded use of wildland fire. While cost savings alone cannot justify WFU, they also cannot be ignored; the Colorado case study serves to estimate the potential scope of financial benefits in one state. Other states in the west, such as Montana and Idaho, have substantially more remote forestland where WFU mig…	[47-w] Dale, L., Aplet, G., Wilmer, B., 2005. Wildland Fire Use and Cost Containment: A Colorado Case Study. J. Forest. 103(6), 314–318.
48w	wildfire	Vasievich	USA	1980	Costs of hazard-reduction burning on Southern National Forests	Southern Journal of Applied Forestry	NA	USA	South Carolina Texas	NA	Empirical	Decision making in response to forest disturbances	Cost and benefits assessment	cost analysis	prescribed burning	1	0	0	Static	No	To estimate the costs of burns that were completed as planned, thanks to the data provided by prescribed burning plans from national forests on the southern coastal plain	Prescribed burning plans from national forests on the southern coastal plain provide sufficient data to estimate the costs of burns that were completed as planned. Estimated costs over a 4-year period in 1976 dollars ranged from $4.82 per acre for a 50-acre burn in a 12-year rough to $0.35 per acre for a 2400-acre burn in a 4-year rough. Cost per acre was strongly influenced by the size of burn a…	[48-w] Vasievich, J.M., 1980. Costs of Hazard-Reduction Burning on Southern National Forests. South. J. Appl. For. 4(1), 12–15.
49w	wildfire	Harry	Canada	1971	How much forest protection is needed?	The Forestry Chronicle	NA	Canada	British Columbia	NA	Empirical	Decision making in response to forest disturbances	Efficiency analysis	cost benefit analysis	fire control	1	0	0	Dynamic	No	To illustrate the need to develop improved methods for damage appraisal and a desire for better understanding of the economics of forest protection, thanks to some data on forest fires in British Columbia, 1912-1968	The need to develop improved methods for damage appraisal and a desire for better understanding of the economics of forest protection are illustrated with some data on forest fires in British Columbia. 1912-1968. Fire suppression and general protection costs have increased very rapidly in recent years and may already have exceeded a level that can be justified easily, economically.	[49-w] Harry, J., Smith, G., 1971. How much forest protection is needed? Forest. Chron. 47(1), 22–24.
50w	wildfire	Martell	Canada	1994	The impact of fire on timber supply in Ontario	The Forestry Chronicle	Forest fire impact, timber supply, mathematical programming, Ontario	Canada	Ontario	Pinus baksiana , Pinus resinosa	Both	Decision making in response to forest disturbances	Efficiency analysis	timber supply	impact of fire management	0	1	0	Dynamic	No	To present results for an assessment of the impact of fire on timber supply in the province of Ontario	Results are presented for an assessment of the impact of fire on timber supply in the province of Ontario. Historical fire report data are used to develop statistical summaries of fire regimes in terms of annual fire occurrence and area burned by administrative district and region. A simple hypothetical jack pine forest is used to illustrate how forest level timber harvest scheduling models can b…	[50-w] Martell, D.L., 1994. The impact of fire on timber supply in Ontario. Forest. Chron. 70(2), 164–173.
51w	wildfire	Boychuk	Canada	1996	A multistage stochastic programming model for sustainable forest-level timber supply under risk of fire	Forest Science	Harvest scheduling, uncertain forest losses, optimization	Canada	Ontario	NA	Both	Decision making in response to forest disturbances	Risk management	optimal forest management	forest level	1	0	0	Dynamic	No	To develop forest-level timber management optimization models with deterministic average and stochastic fire loss and use them to develop insight into the impact of uncertainty on forest management planning	Forest management planning models are highly developed and used extensively, but few explicitly consider the effects of fire and other uncertain losses which can be significant. Previous studies recommended contradictory responses to potential fire loss. We developed forest-level timber management optimization models with deterministic average and stochastic fire loss and used them to develop ins…	[51-w] Boychuk, D., Martell, D.L., 1996. A Multistage Stochastic Programming Model for Sustainable Forest-Level Timber Supply Under Risk of Fire. Forest Sci. 42(1), 10–26.
52w	wildfire	Reed	Canada	1985	Assessing the long-run yield of a forest stand subject to the risk of fire	Canadian Journal of Forest Research	NA	Canada	British columbia	Picea glauca	Both	Decision making in response to forest disturbances	Risk management	optimal rotation	long run yields	1	0	1	Dynamic	No	To develop “fire-adjusted, volume-rotation curves” which provide a graphical technique for determining optimal rotation age and long-run yield when the risk of fire is present thanks to previous theoretical results	The problem of determining the effects of forest fire on stand yields is often neglected in forest yield analyses. Using previous theoretical results, “fire-adjusted, volume-rotation curves” can be developed which provide a graphical technique for determining optimal rotation age and long-run yield when the risk of fire is present. For white spruce of the northern interior of British Columbia it …	[52-w] Reed, W.J., Errico, D., 1985. Assessing the long-run yield of a forest stand subject to the risk of fire. Can. J. Forest Res. 15(4), 680–687.
53w	wildfire	Brown	USA	1978	On the economics of timber damage appraisal for public forests	Journal of Forestry	NA	USA	Hypothetical	Pseudotsuga menziesii	Empirical	Valuing the economic impacts of forest disturbances	Cost and benefits assessment	damages valuation	timber value	0	0	1	Dynamic	No	To measure the value of fire damage	Damage appraisal is the basis for fire suppression decisions. Where timber is managed for production of maximum site rent, appraisal is a rather straightforward matter of applying standard financial criteria in a "with and without" procedure. Where the aim is maximum mean annual increment, as it often is on public forests, this procedure may yield seemingly incongruous results: if the goals and c…	[53-w] Brown, T.C., Boster, R.S., 1978. On the Economics of Timber Damage Appraisal for Public Forests. J. Forest. 76(12), 777–780.
54w	wildfire	Yoder	USA	2003	The economic logic of prescribed burning law and regulation	Journal of Range Management	Fire, natural resources policu, prescribed fire, rangeland fire, rangeland policy	USA	Nationwide	NA	Theoretical	Decision making in response to forest disturbances	Risk management	incentive and welfare effects	prescribed burning	1	0	0	Static	No	To develop an economic model of the incentive and welfare effects of prescribed burning law and regulation in which the likelihood and extent of external damage can be reduced by precautionary effort on the part of both the burner and/or the victim	Prescribed burning has long been recognized as a useful tool in rangeland management, but with it comes the risk of fire and smoke damage to the property of others. All but 2 states have codified laws specifying criminal penalties or liability rules for prescribed burning, but the laws in a number of states have changed in recent years or are under review. We develop an economic model of the ince…	[54-w] Yoder, J., 2003. The economic logic of prescribed burning law and regulation. J. Range Manage. 56(4), 306–313.
55w	wildfire	Cohan	USA	1983	Decision analysis of silvicultural prescriptions and fuel management practices on an intensively managed commercial forest	Forest Science	Forest fuels, decision analysis, resource modeling, activity planning	USA	California	Pinus ponderosa	Both	Decision making in response to forest disturbances	Efficiency analysis	cost benefit analysis	fire control	1	0	0	Dynamic	No	To use a decision analytic approach to identify important interactions between timber and fuel management and develop a general model integrating the natural processes, economic factors, and management activities	The interactions between timber and fuel management activities suggest that decisions regarding these activities should be considered jointly. A decision analytic approach is used to identify important interactions and develop a general model integrating the natural processes, economic factors, and management activities central to these classes of decisions. The model and analytical process are d…	[55-w] Cohan, D., Haas, S., Roussopoulos, P.J., 1983. Decision Analysis of Silvicultural Prescriptions and Fuel Management Practices on an Intensively Managed Commercial Forest. Forest Sci. 29(4), 858–870.
56w	wildfire	Insley	Canada	2007	Hedges and trees: Incorporating fire risk into optimal decisions in forestry using a no-arbitrage approach	Journal of Agricultural and Resource Economics	Fire risk, forest value, hedging, jumps, no-arbitrage, optimal harvesting,Poisson process, real options	Canada	Ontario	Pinus banksiana	Both	Decision making in response to forest disturbances	Risk management	optimal rotation	stand level	1	0	0	Dynamic	No	To investigate the impact of including the risk of fire in an optimal tree harvesting model at the stand level, assuming timber prices follow a mean-reverting stochastic process	This paper investigates the impact of including the risk of fire in an optimal tree harvesting model at the stand level, assuming timber prices follows a mean reverting stochastic process. The relevant partial differential equation is derived under different assumptions about hedging the risk of fire. The assumption that fire risk is fully diversifiable is contrasted with the assumption that it c…	[56-w] Insley, M., Lei, M., 2007. Hedges and Trees: Incorporating Fire Risk into Optimal Decisions in Forestry Using a No-Arbitrage Approach. J. Agr. Resour. Econ. 32(3), 492–514.
57w	wildfire	Yoder	USA	2004	Playing with fire: Endogenous risk in resource management	American Journal of Agricultural Economics	Endogenous risk, optimal timing, prescribed fire, wildfire	USA	Idaho	Pinus ponderosa	Both	Decision making in response to forest disturbances	Risk management	optimal forest management	prescribed burning	1	0	0	Dynamic	No	To develop a dynamic economic model of prescribed fire use, precaution, and timing; and apply it to three important policy issues: vegetation management on the wildland-urban interface; the effect of liability on vegetation management decisions; and the problem of heavy initial fuel loads after years of suppression and fuel accumulation	Prescribed fire as a wildfire risk mitigation tool is receiving increasing attention in the United States after a century of emphasis on suppression. A dynamic economic model of prescribed fire use, precaution, and timing is developed and applied to three important policy issues: vegetation management on the wildland-urban interface; the effect of liability on vegetation management decisions; and…	[57-w] Yoder, J., 2004. Playing with Fire: Endogenous Risk in Resource Management. Am. J. Agr. Econ. 86(4), 933–948.
58w	wildfire	Konoshima	Japan	2008	Spatial-endogenous fire risk and efficient fuel management and timber harvest	Land Economics	NA	USA	Hypothetical	Pinus ponderosa	Both	Decision making in response to forest disturbances	Risk management	optimal forest management	spatial optimisation	1	0	0	Dynamic	Yes	To integrate a spatial fire-behavior model and a stochastic dynamic-optimization model to determine the optimal spatial pattern of fuel management and timber harvest	This paper integrates a spatial fire behavior model and a stochastic dynamic optimization model to determine the optimal spatial pattern of fuel management and timber harvest. Each years fire season causes the loss of forest values and lives in the western US. This paper uses a multi-plot analysis and incorporates uncertainty about fire ignition locations and weather conditions to inform policy b…	[58-w] Konoshima, M., Montgomery, C.A., Albers, H.J., Arthur, J.L., 2008. Spatial-Endogenous Fire Risk and Efficient Fuel Management and Timber Harvest. Land Econ. 84(3), 449–468.
59w	wildfire	Busby	USA	2012	Wildfire risk management in a landscape with fragmented ownership and spatial interactions	Land Economics	NA	USA	Montana Idaho New Mexico	Pinus ponderosa	Theoretical	Decision making in response to forest disturbances	Efficiency analysis	optimal forest management	spatial game theory	1	0	0	Dynamic	Yes	To examine how the spatial configuration of forest ownership influences risk-mitigating behavior of public and private forestland owners over time	This article examines how the spatial configuration of forest ownership influences risk-mitigating behavior of public and private forestland owners over time. We use a game theoretic framework to examine how the public landowner’s investment in fuel management influences, and is influenced by, decisions made by private forestland owners. We find that spatial configuration and location affect the …	[59-w] Busby, G.M., Albers, H.J., Montgomery, C.A., 2012. Wildfire Risk Management in a Landscape with Fragmented Ownership and Spatial Interactions. Land Econ. 88(3), 496–517.
60w	wildfire	Fried	USA	1999	Assessing the benefits of reducing fire risk in the Wildland-urban interface: A contingent valuation approach	International Journal of Wildland Fire	Contingent valuation method, non-market values, willingness to pay	USA	Michighan	Pinus banksiana	Empirical	Decision making in response to forest disturbances	Wildland-urban interface	contingent valuation	reduction fire risk	1	0	0	Static	No	To determine the value of risk reduction to wildland-urban interface homeowners, identify factors which influence those values, and explore linkages between risk reduction approach (public or individual) and perceived risk reduction value	Wildland-urban interface (WUI) residents in Michigan were interviewed using a contingent valuation to assess their willingness-to-pay (WTP) for incremental reductions in the risk of losing their homes to wildfire. WTP was elicited using a probability model which segments the risk of structure loss into "public" and "private" components. Most respondents expressed positive willingness-to-pay (WTP)…	[60-w] Fried, J.S., Winter, G.J., Gilless, J.K., 1999. Assessing the benefits of reducing fire risk in the Wildland-urban interface: a contingent valuation approach. Int. J. Wildland Fire. 9(1), 9–20.
61w	wildfire	Hjerpe	USA	2008	Economic impacts of southwestern national forest fuels reductions	Journal of Forestry	Fuel reduction program, economic impact analysis, ponderosa pine, small diameter, wood utilization	USA	Colorado Arizona New Mexico	Pinus ponderosa	Empirical	Decision making in response to forest disturbances	Efficiency analysis	cost benefit analysis	fuel reduction	1	0	0	Static	No	To analyse the economic impacts of national forest fuels reduction programs in the Southwest	Fuels reduction programs aimed at reducing wildfire risk are increasing on national forests of the American Southwest. Incorporating both mechanical thinning and prescribed burning, fuels reduction projects can decrease the intensity and frequency of wildfires but also provide economic benefits to regional economies, businesses, and individuals. This article analyzes the economic impacts of natio…	[61-w] Hjerpe, E E., Kim, Y.S., 2008. Economic Impacts of Southwestern National Forest Fuels Reductions. J. Forest. 106(6), 311–316.
62w	wildfire	Konoshima	Japan	2010	Optimal spatial patterns of fuel management and timber harvest with fire risk	Canadian Journal of Forest Research	NA	USA	Oregon	Pinus ponderosa	Both	Decision making in response to forest disturbances	Risk management	optimal forest management	spatial optimisation	1	0	0	Dynamic	Yes	To develop general insights into optimal fuel management decisions for a range of microclimate, topography, and weather conditions, thereby extending the generality of Konoshima et al.’s (2008) analysis	The stochastic and spatial nature of fire poses challenges for the cost-efficient allocation of fuel treatment over the landscape. A model that addresses complex but important components of fuel management decisions, spatial and dynamic aspects of fire risk, and a carefully designed framework that allows us to draw general insight into the optimal spatial pattern of management are necessary to pr…	[62-w] Konoshima, M., Albers, H.J., Montgomery, C.A., Arthur, J.L., 2010. Optimal spatial patterns of fuel management and timber harvest with fire risk. Can. J. Forest Res. 40(1), 95–108.
63w	wildfire	Hummel	USA	2005	Costs of landscape silviculture for fire and habitat management	Forest Ecology and Management	Northwest Forest Plan, late-successional reserve, Northern spotted owk, simulated annealing, ecosystem management	USA	Washington	Pseudotsuga menziesii, Abies grandis	Empirical	Decision making in response to forest disturbances	Efficiency analysis	cost benefit analysis	fire control	1	0	0	Dynamic	Yes	To simulate how altering within- and among-stand structure with silvicultural treatments of differing intensity affected late-seral forest (LSF) structure and fire threat (FT) reduction over 30 years in a 6070-ha reserve; To evluate how different financial requirements influenced the treatment mix selected for each decade, the associated effects on FT reduction and LSF structure in the reserve, a…	In forest reserves of the U.S. Pacific Northwest, management objectives include protecting late-seral habitat structure by reducing the threat of large-scale disturbances like wildfire. We simulated how altering within- and among-stand structure with silvicultural treatments of differing intensity affected late-seral forest (LSF) structure and fire threat (FT) reduction over 30 years in a 6070-ha…	[63-w] Hummel, S., Calkin, D.E., 2005. Costs of landscape silviculture for fire and habitat management. Forest Ecol. Manag. 207(3), 385–404.
64w	wildfire	Martell	Canada	1984	An evaluation of forest fire initial attack resources	Interfaces	Industries, lumber, wood, government, services, fire	Canada	Ontario	NA	Empirical	Decision making in response to forest disturbances	Efficiency analysis	cost analysis	cost +loss	0	1	0	Dynamic	No	To develop a relatively simple simulation model of the kinds of fires that occur in the province of Ontario and the resources used to fight them to help forest fire managers of the Ontario Ministry of Natural Resources evaluate initial attack resources	Alternatives for initial attack systems were evaluated on the basis of average seasonal cost plus loss. Since it is extremely difficult to assess the economic impact of a forest fire, we used conservative estimates based on Crown stumpage value and historical extra fire fighting (EFF) expenditures for escaped fires to represent the cost plus loss of an escaped fire. Each candidate initial attack …	[64-w] Martell, D.L., Drysdale, R.J., Doan, G.E., Boychuk, D., 1984. An Evaluation of Forest Fire Initial Attack Resources. Interfaces. 14(5), 20–32.
65w	wildfire	Parks	USA	1964	Development and application of a model for suppression of forest fires	Management Science	NA	USA	California	NA	Both	Decision making in response to forest disturbances	Efficiency analysis	cost analysis	cost +loss	0	1	0	Dynamic	No	To analyse the initial attack on wildland fires and develop decision rules for determining manpower requirements for suppression	A deterministic model is suggested to describe the spread of free-burning wildland fires and the effect of various types of suppression activity thereon. The costs caused by fire are described and optimal levels of suppression forces are derived with the objective of minimizing the total costs of suppression plus fire damage. Costs incurred under optimal manning policies as given by the model are…	[65-w] Parks, G.M., 1964. Development and Application of a Model for Suppression of Forest Fires. Manage. Sci. 10(4), 760–766.
66w	wildfire	Boxall	USA	2008	Fire and recreation values in fire-prone forests: Exploring an intertemporal amenity function using pooled RP-SP Data	Journal of Agricultural and Resource Economics	Forest fire, recreation valuation, revealed preferences, stated preferences, travel cost model	Canada	Manitoba	Pinus banksiana, Picea mariana, Picea glauca, Populus tremuloides	Empirical	Valuing the economic impacts of forest disturbances	Wildland-urban interface	travel cost	recreation	0	0	1	Dynamic	No	To examine the impacts of forest fires in a forest recreation setting by fitting a combined stated and revealed data set to explicitly model the effects of forest regrowth following a fire on recreation economic values	An important consideration in managing fire-prone forests is the intertemporal impacts of forest fires. This analysis examines these impacts in a forest recreation setting by fitting a combined stated and revealed data set to explicitly model the effects of forest regrowth following a fire on recreation economic values. The results are particularly useful as they provide clear measures of the tim…	[66-w] Boxall, P.C., Englin, J.E., 2008. Fire and Recreation Values in Fire-Prone Forests: Exploring an Intertemporal Amenity Function Using Pooled RP-SP Data. J. Agr. Resour. Econ. 33(1), 19–33.
67w	wildfire	Prestemon	USA	2008	Forecasting resource-allocation decisions under climate uncertainty: Fire suppression with assessment of net benefits of research	American Journal of Agricultural Economics	Climate, forest service, forecast, Poisson, returns to research, wildfire suppression	USA	Washington oregon idaho	NA	Empirical	Decision making in response to forest disturbances	Efficiency analysis	cost benefit analysis	contracting decisions	1	0	0	Dynamic	No	To describe an alternative, single-stage approach to decisions under climate uncertainty using forecasting methods	Making input decisions under climate uncertainty often involves two-stage methods that use expensive and opaque transfer functions. This article describes an alternative, single-stage approach to such decisions using forecasting methods. The example shown is for preseason fire suppression resource contracting decisions faced by the United States Forest Service. Two-stage decision tools have been …	[67-w] Prestemon, J.P., Donovan, G.H., 2008. Forecasting Resource-Allocation Decisions under Climate Uncertainty: Fire Suppression with Assessment of Net Benefits of Research. Am. J. Agr. Econ. 90(4), 1118–1129.
68w	wildfire	Harnden	Canada	1973	Forest fire detection systems design	Management Science	NA	Canada	Alberta	NA	Both	Decision making in response to forest disturbances	Cost and benefits assessment	cost analysis	fire detection	1	1	0	Dynamic	No	To present a simulation model which is intended as an aid to the designer of forest fire detection systems in the search for a least cost design	Empirical data would suggest that forestry managers have been hesitant in their adoption of a management sciences approach to their problems of prevention, detection and suppression of forest fires. A joint program of research has been undertaken between the Alberta Forest Service and the Faculty of Business Administration and Commerce at the University of Alberta in an attempt to develop, test a…	[68-w] Harnden, B.M., Maher, P.M., Martin, G.A., 1973. Forest Fire Detection Systems Design. Manage. Sci. 20(4), 617–628.
69w	wildfire	Jewell	USA	1963	Forest fire problems-A progress report	Operations Research	NA	USA	Hypothetical	NA	Both	Decision making in response to forest disturbances	Efficiency analysis	cost analysis	fire control	1	0	0	Dynamic	No	A progress report on the program about the application of operations research to forest fire control systems lead by a research group at the Operations Research Center, University of California, Berkeley	Forest and wildland fires in the United States of America destroy about 4 million acres annually, at an estimated direct cost of about $350 million. In the state of California alone, about 270,000 acres of timber, recreation, and watershed values are destroyed yearly. Under a cooperative agreement with the U.S. Department of Agriculture Forest Service, a research group at the Operations Research …	[69-w] Jewell, W.S., 1963. Forest Fire Problems-A Progress Report. Operations Research. 11(5), 678–692.
70w	wildfire	Amacher	USA	2006	Reducing social losses from forest fires	Land Economics	NA	USA	Hypothetical	Pinus taeda	Both	Decision making in response to forest disturbances	Risk management	incentive and welfare effects	fire control	0	1	0	Dynamic	No	To evaluate two financial incentives to encourage nonindustrial forest landowners to undertake activities that mitigate fire losses: sharing of fire suppression costs by the landowner and sharing of fuel reduction costs by the government	We evaluate two financial incentives to encourage nonindustrial forest landowners to undertake activities that mitigate fire losses: sharing of fire suppression costs by the landowner and sharing of fuel reduction costs by the government. First and second best outcomes are identified and compared to assess the effectiveness of these incentives in reducing social losses and fire suppression costs,…	[70-w] Amacher, G.S., Malik, A.S., Haight, R.G., 2006. Reducing Social Losses from Forest Fires. Land Econ. 82(3), 367–383.
71w	wildfire	Cohan	USA	1984	Using fire in forest management: Decision making under uncertainty	Interfaces	Decision analysis, systems, industries, lumber, wood	USA	California Arizona Washington	Pseudotsuga menziesii, pinus	Empirical	Decision making in response to forest disturbances	Efficiency analysis	decision tree	prescribed burning	1	0	0	Static	No	To use decision analysis techniques to evaluate prescribed fire decisions in three national forest case study applications	Fire can be an important tool in modern forest management, but one that inherently involves considerable uncertainty. The case studies discussed here suggest that decision analysis techniques can be useful in evaluating decisions concerning prescribed fire planning and execution. The examples indicate that in many situations where the decisions appear to be difficult (for example, whether to init…	[71-w] Cohan, D., Haas, S.M., Radloff, D.L., Yancik, R.F., 1984. Using Fire in Forest Management: Decision Making under Uncertainty. Interfaces. 14(5), 8–19.
73w	wildfire	Mendes	Portugal	2010	A theoretical economic model for choosing efficient wildfire suppression strategies	Forest Policy and Economics	Forest, fire, economic model, efficient suppression strategies, theory of the producer	Spain	Nationwide	NA	Both	Decision making in response to forest disturbances	Risk management	fire fighting production function	fire control	0	1	0	Static	No	To seek to contribute towards clarifying how economic tools can be deployed to improve wildfire management and decrease fire risk within a context of economic scarcity and increasing forest fire risk	In spite of increasing efforts by the authorities to qualitatively improve means of fire fighting, the wildfire scenario in Mediterranean regions has been worsening and one fears that this situation will only be further aggravated. Within a scenario of resource scarcity, huge budgetary constraints and other public choices of equivalent priority to that of combating wildfires, new wildfire managem…	[73-w] Mendes, I., 2010. A theoretical economic model for choosing efficient wildfire suppression strategies. For. Policy Econ. 12(5), 323–329.
74w	wildfire	Espelta	Spain	2003	An economic and ecological multi-criteria evaluation of reforestation methods to recover burned Pinus nigra forests in NE Spain	Forest Ecology and Management	Post fire restoration, decision support tools, pinus nigra, planting, seeding	Spain	Catalonia	Pinus nigra	Empirical	Decision making in response to forest disturbances	Efficiency analysis	multicriteria analysis	reforestation	0	0	1	Static	No	To analyse different types of vegetation clearing (mechanical, controlled burning or grazing), soil preparation (ripping or planting holes) and reforestation methods (broadcast seeding, spot seeding and planting) to restore P. nigra forests	Recurrence of recent large wildfires is threatening the permanence of Pinus nigra Arnold (Black pine) forests in central Catalonia (NE Spain), due to the almost nil post-fire regeneration of this non-serotinous pine. Potential practices to carry out extensive reforestation programs with P. nigra may differ widely in terms of their final success, economic cost and undesired ecological impact. In t…	[74-w] Espelta, J.M., Retana, J., Habrouk, A., 2003. An economic and ecological multicriteria evaluation of reforestation methods to recover burned Pinus nigra forests in NE Spain. Forest Ecol. Manag. 180(1–3), 185–198.
75w	wildfire	Liu	China	2010	Analyzing the effectiveness of alternative fuel reductions of a forested landscape in Northeastern China	Forest Ecology and Management	Economic analysis, fire risk, forest, fuel reduction, LANDIS, Northeastern China	China	Northeastern China	Larix gmelini, Pinus sylvestris var. mongolica, Picea koraiensis, Betula platyphylla, Populus davidiana, Populus suaveolens	Empirical	Decision making in response to forest disturbances	Efficiency analysis	cost benefit analysis	fuel reduction	1	0	0	Dynamic	No	To use the LANDIS model to study the effects of alternative fuel reduction strategies on fire dynamics and analyzing cost effectiveness for each fuel reduction strategy based on cost–benefit theory	Successful management of forest fire risk in the Northeastern China boreal forest ecosystem often involves trade-offs between fire dynamics, fire hazard reduction, and fiscal input. We used the LANDIS model to study the effects of alternative fuel reduction strategies on fire dynamics and analyzed cost effectiveness for each fuel reduction strategy based on cost–benefit theory. Five levels of fue…	[75-w] Liu, Z., He, H.S., Chang, Y., Hu, Y., 2010. Analyzing the effectiveness of alternative fuel reductions of a forested landscape in Northeastern China. Forest Ecol. Manag. 259(7), 1255–1261.
76w	wildfire	Rummer	USA	2008	Assessing the cost of fuel reduction treatments: A critical review	Forest Policy and Economics	Costs, forest operations, mechanical treatment, thinning	Theoretical	Theoretical	NA	Empirical	Decision making in response to forest disturbances	Cost and benefits assessment	cost analysis	fuel reduction	1	0	0	Static	No	To outline and discuss the various approaches to costing fuel reduction treatments, summarizing current knowledge about fuel operations costs and identifying critical gaps	he basic costs of the operations for implementing fuel reduction treatments are used to evaluate treatment effectiveness, select among alternatives, estimate total project costs, and build national program strategies. However, a review of the literature indicates that there is questionable basis for many of the general estimates used to date. Different approaches to estimating cost have been used…	[76-w] Rummer, B., 2008. Assessing the cost of fuel reduction treatments: A critical review. For. Policy Econ. 10(6), 355–362.
77w	wildfire	Walker	USA	2007	Comparing the value of fuel treatment options in northern Colorado's urban and wildland–urban interface areas	Forest Policy and Economics	Contingent valuation, thinning, prescribed burning, wildland-urban interface, forest fuels, fuels treatment	USA	Colorado	NA	Empirical	Decision making in response to forest disturbances	Wildland-urban interface	contingent valuation	prescribed burning	1	0	0	Static	No	To use logistic regression models to estimate willingness to pay (WTP) and to calculate the odds of voting in favor of each fuel treatment program	Urban and Wildland–urban interface (WUI) residents of two counties in Northern Colorado were surveyed to compare residents' values for forest fuels treatment programs. A Contingent Valuation Method (CVM) survey was designed and sent to sample each of four groups: Larimer County WUI, Larimer County urban, Boulder County WUI, and Boulder County urban. Logistic regression models were used to estimat…	[77-w] Walker, S.H., Rideout, D.B., Loomis, J.B., Reich, R., 2007. Comparing the value of fuel treatment options in northern Colorado’s urban and wildland–urban interface areas. For. Policy Econ. 9(6), 694–703.
78w	wildfire	Rodríguez y Silva	Spain	2012	Economic vulnerability of timber resources to forest fires	Journal of Environmental Management	Economic valuation, fire economic losses, fire prevention planning, timber valuation	Spain	Cordoba	Quercus ilex, Quercus suber, Quercus faginea, Pinus pinea, Pinus pinaster	Both	Valuing the economic impacts of forest disturbances	Cost and benefits assessment	vulnerability valuation	timber value	0	0	1	Static	Yes	To extend apply the economic valuation principle to the concept of economic vulnerability and present a methodology for the economic valuation of the forest production ecosystems	The temporal-spatial planning of activities for a territorial fire management program requires knowing the value of forest ecosystems. In this paper we extend to and apply the economic valuation principle to the concept of economic vulnerability and present a methodology for the economic valuation of the forest production ecosystems. The forest vulnerability is analyzed from criteria intrinsicall…	[78-w] Rodríguez y Silva, F., Molina, J.R., González-Cabán, A., Herrera Machuca, M.Á., 2012. Economic vulnerability of timber resources to forest fires. J. Environ. Manage. 100, 16–21.
79w	wildfire	Couture	France	2011	Forest management under fire risk when forest carbon sequestration has value	Ecological Economics	Forest economics, carbon sequestration, fire risk, climate change, stochastic dynamic programming	France	Aquitaine	Pinus pinaster	Both	Decision making in response to forest disturbances	Risk management	optimal rotation	timber and carbon	1	0	0	Dynamic	No	To develop a multiple forest use model to determine the optimal harvest date for a forest stand producing both timber and carbon benefits under a risk of fire	We develop a multiple forest use model to determine the optimal harvest date for a forest stand producing both timber and carbon benefits under a risk of fire. An empirical application is provided for a forest owner producing maritime pine in Southwest of France. Our results indicate that a higher risk of fire will decrease the optimal rotation period. On the contrary, higher carbon prices increa…	[79-w] Couture, S., Reynaud, A., 2011. Forest management under fire risk when forest carbon sequestration has value. Ecol. Econ. 70(11), 2002–2011.
80w	wildfire	Stockmann	USA	2010	Guiding preventative wildland fire mitigation policy and decisions with an economic modeling system	Forest Policy and Economics	Wildland fire economics, preventive mitigation, firewise, SIAM, SIMPPLLE, cost effectiveness analysis	USA	Montana	NA	Empirical	Decision making in response to forest disturbances	Efficiency analysis	cost benefit analysis	fire control	1	0	0	Dynamic	No	To select a representative set of rural residences in western Montana to estimate a baseline, 30-year wildland fire ignition hazard and the cost effectiveness of optional investments to reduce risk from wildfire damage to these residences	The protection of private residences from wildland fire produces high levels of cost and safety risk to firefighters, especially with the expanding ex-urban settlement pattern in the wildland urban interface (WUI). Economic information on probable structure losses can help guide efficient wildfire management, policy, and investments. However, no single existing modeling tool is capable of accurat…	[80-w] Stockmann, K., Burchfield, J., Calkin, D., Venn, T., 2010. Guiding preventative wildland fire mitigation policy and decisions with an economic modeling system. For. Policy Econ. 12(2), 147–154.
81w	wildfire	Prante	USA	2011	Inducing private wildfire risk mitigation: Experimental investigation of measures on adjacent public lands	Journal of Forest Economics	Wildfire, public goods, experimental economics	USA	Alaska	NA	Empirical	Decision making in response to forest disturbances	Risk management	experimental economics	fire control	1	0	0	Static	Yes	To use data from an economic experiment to evaluate the effectiveness of providing fuel reductions on public land adjacent to private land to induce private wildfire risk mitigation	Increasing private wildfire risk mitigation is an important part of the larger forest restoration policy challenge. Data from an economic experiment are used to evaluate the effectiveness of providing fuel reductions on public land adjacent to private land to induce private wildfire risk mitigation. Results show evidence of “crowding out” where public spending can decrease the level of private ri…	[81-w] Prante, T., Little, J.M., Jones, M.L., McKee, M., Berrens, R.P., 2011. Inducing private wildfire risk mitigation: Experimental investigation of measures on adjacent public lands. J. Forest Econ. 17(4), 415–431.
82w	wildfire	González-Olabarria	Spain	2011	Integrating fire risk considerations in landscape-level forest planning	Forest Ecology and Management	Fire resistance, heuristics, simulated annealing, spatial optimization	Spain	Catalonia	Pinus sylvestris, Pinus uncinata, Pinus nigra, Quercus ilex Quercus petrea, Quercus faginea, Crataegus spp.	Both	Decision making in response to forest disturbances	Risk management	optimal forest management	timber value and fire resistence	1	0	0	Dynamic	Yes	To simultaneously maximize timber income and the overall fire resistance of the landscape to generate management plans for a typical forest landscape in the Pre-Pyrenees of Catalonia (North-East Spain)	The low timber returns of Mediterranean forests, together with their high fire risk, has led to negligent forest management. Absence of management has in turn been blamed for increasing the risk of fire, thus forming a vicious circle of low profitability, little management and high risk of fire. Developing forest planning tools that maximize both economic objectives and fire resistance could help…	[82-w] González-Olabarria, J.R., Pukkala, T., 2011. Integrating fire risk considerations in landscape-level forest planning. Forest Ecol. Manag. 261(2), 278–287.
83w	wildfire	Román	Spain	2013	Methodological approach to assess the socio-economic vulnerability to wildfires in Spain	Forest Ecology and Management	Wildfire, vulnerability, GIS, valuation	Spain	Nationwide	NA	Empirical	Valuing the economic impacts of forest disturbances	Cost and benefits assessment	vulnerability valuation	property people ecosystem services	0	0	1	Dynamic	Yes	To present a method for the economical valuation of wildfire damage	The potential impacts of fire are spatially-dependent, according to the ecosystems, people and properties at risk. This study aimed to develop a methodology for the assessment of the socio-economic vulnerability to fire using Geographic Information Systems. We have conducted the vulnerability assessment by estimating the potential losses fire might cause during the time required for the recovery …	[83-w] Román, M.V., Azqueta, D., Rodrígues, M., 2013. Methodological approach to assess the socio-economic vulnerability to wildfires in Spain. Forest Ecol. Manag. 294, 158–165.
84w	wildfire	Amacher	USA	2005	Nonindustrial private landowners, fires, and the wildland–urban interface	Forest Policy and Economics	Uncertainty, non-industrial forest landowners, information, fuel reduction, salvage	USA	Southeastern USA	Pinus taeda	Empirical	Decision making in response to forest disturbances	Risk management	optimal forest management	density age fuel reduction timing and effort	1	0	0	Dynamic	Yes	To estimate the value of improved information about fire arrival rates to a private forest landowner	We estimate the value to a non-industrial forest landowner of information about the magnitude of fire arrival rates. A simulation based on a model from Amacher et al. [Amacher, G., Malik, A., Haight, R., in press. Not getting burned: the importance of fire prevention in forest management. Land Economics] is used to assess the cost of mistakes made by a landowner when stand management decisions ar…	[84-w] Amacher, G.S., Malik, A.S., Haight, R.G., 2005. Non-industrial private landowners, fires, and the wildland–urban interface. For. Policy Econ. 7(5), 796–805.
85w	wildfire	Spring	Australia	2008	Optimal management of a flammable multi-stand forest for timber production and maintenance of nesting sites for wildlife	Forest Ecology and Management	Cavity trees, nest-boxes, salvage logging, stochastic dynamic programming	Australia	Southern Australia	Eucalyptus regnans	Empirical	Decision making in response to forest disturbances	Risk management	cost benefit analysis	fire control	1	0	0	Dynamic	No	To develop a Markov Decision Process model that determines an optimal strategy for felling living and fire-killed trees and protecting against wildfire, taking account of their long term effects on nest site availability	Decline of cavity-using wildlife species is a major forest management issue. One of the causes of this problem is the loss in cavity tree abundance, resulting from short rotation silviculture, stand-replacing disturbance events and timber harvesting in disturbed stands. Cavity tree availability cannot be guaranteed due to the stochastic nature of disturbance events. We developed a Markov model to…	[85-w] Spring, D.A., Kennedy, J., Lindenmayer, D.B., McCarthy, M.A., McNally, R., 2008. Optimal management of a flammable multi-stand forest for timber production and maintenance of nesting sites for wildlife. Forest Ecol. Manag. 255(11), 3857–3865.
86w	wildfire	Spring	Australia	2005	Existence value and optimal timber-wildlife management in a flammable multistand forest	Ecological Economics	Existence value, stochastic dynamic programming, forest management, Leadbeater's possum	Australia	Southeastern Australia	Eucalyptus regnans	Both	Decision making in response to forest disturbances	Risk management	optimal forest management	age protection expenditure	1	0	0	Dynamic	No	To develop a dynamic programming model for identifying optimal forest management strategies that take account of the risk of losing stands to fire, and the risk of the disappearance of an endangered possum species from the stands	The problem of determining the optimal age at which to cut trees on four stands, and optimal fire protection expenditure, is posed. The objective is to maximise the resulting expected returns from timber and the expected value of the continued existence of an endangered possum species that relies on old growth for nesting. Dynamic programming is used to solve the problem. Existence values for the…	[86-w] Spring, D.A., Kennedy, J.O.S., 2005. Existence value and optimal timber wildlife management in a flammable multistand forest. Ecol. Econ. 55(3), 365–379.
87w	wildfire	Kaval	New Zealand	2009	Perceived and actual wildfire danger: An economic and spatial analysis study in Colorado (USA)	Journal of Environmental Management	GIS, wildfire risk, stakeholder, contingent valuation, Colorado	USA	Colorado	Pseudotsuga menziesii, pinus ponderosa, abies, picea, quercus	Empirical	Decision making in response to forest disturbances	Wildland-urban interface	contingent valuation	fire control	1	0	0	Static	Yes	To focus on willingness-to-pay for wildfire prevention, in relation to both perceived and actual wildfire danger	Over the last 20 years, costs for wildfire initial attack in the U.S. have increased significantly. The increased cost relates to wildfire suppression practices, as well as the growing number of homes in the wildland urban interface. Requiring wildland urban interface residents to pay an annual tax for their wildfire risk could lower costs to the general taxpayer. Willingness-to-pay for wildfire …	[87-w] Kaval, P., 2009. Perceived and actual wildfire danger: An economic and spatial analysis study in Colorado (USA). J. Environ. Manage. 90(5), 1862–1867.
88w	wildfire	Wu	USA	2013	Pricing ecosystem resilience in frequent-fire ponderosa pine forests	Forest Policy and Economics	Resilience, ecosystem services, forest management, ecological restoration	USA	Southwestern USA	Pinus taeda	Empirical	Valuing the economic impacts of forest disturbances	Cost and benefits assessment	welfare variation	resilience value	0	0	1	Dynamic	No	To analyse the economics of resilience in dry forests with respect to catastrophic fires and ecological thresholds	Dry forests across the United States have become subject to declining resilience and, consequently, increased vulnerability to catastrophic wildfires. These disturbances cause severe environmental and social damages and may dislodge the forest into a different ecological regime. Forests provide many valuable services, such as the provisioning of timber and the sequestering of carbon that would ot…	[88-w] Wu, T., Kim, Y.S., 2013. Pricing ecosystem resilience in frequent-fire ponderosa pine forests. For. Policy Econ. 27, 8–12.
89w	wildfire	Prestemon	USA	2012	Quantifying the net economic benefits of mechanical wildfire hazard treatments on timberlands of the western United States	Forest Policy and Economics	Fuel, timber, products, wildland-urban interface, Montecarlo	USA	Western USA	NA	Both	Decision making in response to forest disturbances	Efficiency analysis	cost benefit analysis	fire control	1	0	0	Dynamic	Yes	To describe the plausible range of the long-run expected net economic benefits of mechanical wildfire hazard reduction treatments in the western U.S. and outline under what conditions such treatments are likely to be economically efficient	Mechanical treatment of vegetation is done on public and private lands for many possible reasons, including enhancing wildlife habitat, increasing timber growth of residual stands, and improving resistance to damaging pests. Few studies, however, have focused on the circumstances under which mechanical wildfire hazard reduction treatments can yield positive net economic wildfire benefits for land…	[89-w] Prestemon, J.P., Abt, K.L., Barbour, R.J., 2012. Quantifying the net economic benefits of mechanical wildfire hazard treatments on timberlands of the western United States. For. Policy Econ. 21, 44–53.
90w	wildfire	Starbuck	USA	2006	Simulating changes in forest recreation demand and associated economic impacts due to fire and fuels management activities	Forest Policy and Economics	Contingent behavior, travel cost method, fire, fuels management, input-output model, regional economic impacts	USA	New Mexico	Populus tremula	Empirical	Decision making in response to forest disturbances	Wildland-urban interface	travel cost	fire control recreation	1	0	1	Static	No	To simulate the linkages from fire and fuels management activities to changes in forest recreation demand, and ultimately to regional economic impacts	The objective of this study is to simulate the linkages from fire and fuels management activities to changes in forest recreation demand, and ultimately to regional economic impacts. Using available survey data collected in New Mexico (United States) during the summer of 2001, a pooled travel cost and contingent behavior model of forest recreation demand is developed. An endogenously stratified t…	[90-w] Starbuck, C.M., Berrens, R.P., McKee, M., 2006. Simulating changes in forest recreation demand and associated economic impacts due to fire and fuels management activities. For. Policy Econ. 8(1), 52–66.
91w	wildfire	Loomis	USA	2005	Testing transferability of willingness to pay for forest fire prevention among three states of California, Florida and Montana	Journal of Forest Economics	Benefit transfer, contingent valuation, mechanical fuel reduction, prescribed burning	USA	California Florida Montana	NA	Empirical	Decision making in response to forest disturbances	Wildland-urban interface	travel cost	fire control	1	0	0	Static	No	To determine if differences exist in contingent valuation survey response rates in California, Florida and Montana on two programs: prescribed burning and mechanical fire fuel reduction (hereafter RX and mechanical programs)	The equivalency of willingness to pay between the states of California, Florida and Montana is tested. Residents in California, Florida and Montana have an average willingness to pay of $417, $305, and $382 for prescribed burning program, and $403, $230, and $208 for mechanical fire fuel reduction program, respectively. Due to wide confidence intervals, household WTP in the three states are not s…	[91-w] Loomis, J.B., Le H.T., González-Cabán, A., 2005. Testing transferability of willingness to pay for forest fire prevention among three states of California, Florida and Montana. J. Forest Econ. 11(3), 125–140.
92w	wildfire	Hartsough	USA	2008	The economics of alternative fuel reduction treatments in western United States dry forests: Financial and policy implications from the National Fire and Fire Surrogate Study	Forest Policy and Economics	Fuel reduction, mechanical treatment, prescribed fire, wildfire	USA	Western USA	Pinus ponderosa, Pseudotsuga mensiezii, Abies grandis, Abies concolor, Abies magnifica	Empirical	Decision making in response to forest disturbances	Cost and benefits assessment	optimal forest management	fire control	1	0	0	Dynamic	No	To collect data at seven sites in the western US, on the costs of fuel reduction operations (prescribed fire, mechanical treatment, mechanical plus fire), and measure the effects of these treatments on surface fuel and stand parameters; Modeling the potential behavior of wildfire in the treated and control stands	We collected data at seven sites in the western US, on the costs of fuel reduction operations (prescribed fire, mechanical treatment, mechanical plus fire), and measured the effects of these treatments on surface fuel and stand parameters. We also modeled the potential behavior of wildfire in the treated and control stands. Gross costs of mechanical treatments were more expensive than those of pr…	[92-w] Hartsough, B.R., Abrams, S., Barbour, R.J., Drews, E.S., McIver, J.D., Moghaddas, J.J., Schwilk, D.W., Stephens, S.L., 2008. The economics of alternative fuel reduction treatments in western United States dry forests: Financial and policy implications from the National Fire and Fire Surrogate Study. For. Policy Econ. 10(6), 344–354.
93w	wildfire	Mavsar	Spain	2013	The state of development of fire management decision support systems in America and Europe	Forest Policy and Economics	Economic efficiency, decision support systems, fire management, Europe, Americas	USA Chili Canada Spain	USA Chili Canada Spain	NA	empirical	Decision making in response to forest disturbances	Efficiency analysis	optimal forest management	fire control	1	0	0	Static	No	To expose the development of the economic theory for the efficiency analysis of fire management measures; To provide a review of four fire management decision support systems applied in America and Europe, investigate their degree of performance according to the theoretical foundations of the efficiency analysis	Forest fires affect millions of people worldwide, and cause major ecosystem and economic impacts at different scales. The management policies implemented to minimize the negative impacts of forest fires require substantial investment of financial, human and organizational resources, which must be justifiable and efficient. Decision support systems based on economic models can help to optimize the…	[93-w] Mavsar, R., González-Cabán, A., Varela, E., 2013. The state of development of fire management decision support systems in America and Europe. For. Policy Econ. 29, 45–55.
94w	wildfire	Huang	USA	2013	Toward full economic valuation of forest fuels-reduction treatments	Journal of Environmental Management	Arizona, carbon credit, carbon sequestration, forest economics, pinus ponderosa, restoration	USA	Arizona	Pinus ponderosa	Empirical	Decision making in response to forest disturbances	Efficiency analysis	cost benefit analysis	fire control	1	0	0	Dynamic	No	To estimate long-term benefits and costs of fuels-reduction treatments	Our goal was to move toward full economic valuation of fuels-reduction treatments applied to ponderosa pine (Pinus ponderosa) forests. For each of five fuels-reduction projects in northern Arizona, we calculated the economic value of carbon storage and carbon releases over one century produced by two fuels reduction treatments of thinning following by prescribed burning every one (Rx10) or two (R…	[94-w] Huang, C.H., Finkral, A., Sorensen, C., Kolb, T., 2013. Toward full economic valuation of forest fuels-reduction treatments. J. Environ. Manage. 130, 221–231.
95w	wildfire	Mavsar	Spain	2013	Trade-offs between fire prevention and provision of ecosystem services in Slovenia	Forest Policy and Economics	Ecosystem services, fire prevention,economic valuation, social value, choice modelling,public preferences	Slovenia	NA	NA	Empirical	Decision making in response to forest disturbances	Wildland-urban interface	choice modelling	fire control	0	1	0	Static	No	To present the relative importance of fire prevention measures in comparison to recreation, water purification, and animal and plant diversity in Slovenia	Forests have a potential to provide the society with a number of different ecosystem services. Their actual provision depends upon the demand expressed by different stakeholder groups. To comply with the expressed needs for the provision, forest managers have to define management objectives and implement management measures. However, limited financial resources designated for forest management an…	[95-w] Mavsar, R., Japelj, A., Kovac, M., 2013. Trade-offs between fire prevention and provision of ecosystem services in Slovenia. For. Policy Econ. 29, 62–69.
96w	wildfire	Hilger	USA	2009	Utility theoretic semi-logarithmic incomplete demand systems in a natural experiment: Forest fire impacts on recreational values and use	Resource and Energy Economics	Demand system, compound bivariate poisson,count data, non-market valuation, fire, forest, recreation	USA	Washington	NA	Both	Valuing the economic impacts of forest disturbances	Wildland-urban interface	travel cost	recreation	0	0	1	Dynamic	No	To develop a utility theoretic demand model for an arbitrary number of goods that handles correlation between goods and over time; To examine the recreational demand and welfare impact of the 40,000 acre Rat Creek Hatchery forest fire within the Alpine Lakes Wilderness Area, a major recreational area two and a half hours east of Seattle, Washington	This study develops a utility theoretic demand model for an arbitrary number of goods that handles correlation between goods and over time. The bivariate compound Poisson estimator is applied to a semi-logarithmic incomplete demand system to estimate the demand for wilderness recreation and the associated welfare measures both prior to and post a 40,000 acre wilderness fire in Washington. Forest …	[96-w] Hilger, J., Englin, J., 2009. Utility theoretic semi-logarithmic incomplete demand systems in a natural experiment: Forest fire impacts on recreational values and use. Resour. Energ. Econ. 31(4), 287–298.
97w	wildfire	Rideout	USA	2014	Valuing fire planning alternatives in forest restoration: Using derived demand to integrate economics with ecological restoration	Journal of Environmental Management	Landscape analysis, wildland fire, spatial planning, watershed, desired condition, fire regime condition class	USA	Colorado	Pinus ponderosa, Populus tremuloides, Pseudotsuga mensiezii, Pinus flexilis, Pinus contorta, Picea pungens, Picea engelmannii	Both	Decision making in response to forest disturbances	Efficiency analysis	optimal forest management	fire control	1	0	1	Dynamic	Yes	To present a means of defining and assessing the deviation of a landscape from its desired fire management condition by re-framing the fire management problem as one of derived demand	Assessing the value of fire planning alternatives is challenging because fire affects a wide array of ecosystem, market, and social values. Wildland fire management is increasingly used to address forest restoration while pragmatic approaches to assessing the value of fire management have yet to be developed. Earlier approaches to assessing the value of forest management relied on connecting site…	[97-w] Rideout, D.B., Ziesler, P.S., Kernohan, N.J., 2014. Valuing fire planning alternatives in forest restoration: Using derived demand to integrate economics with ecological restoration. J. Environ. Manage. 141, 190–200.
98w	wildfire	Loomis	USA	2009	Willingness to pay function for two fuel treatments to reduce wildfire acreage burned: A scope test and comparison of White and Hispanic households	Forest Policy and Economics	Contingent valuation method, prescribed burning, mechanical fuel reduction, scope test, willingness to pay	USA	California Florida Montana	NA	Empirical	Decision making in response to forest disturbances	Wildland-urban interface	contingent valuation	fire control	1	0	0	Static	Yes	To conduct a scope test to determine whether the willingness to pay per household for prescribed burning and mechanical fire fuel reduction programs increases with the number of acres of forest protected among White and Hispanic households	This research uses the Contingent Valuation Method to test whether willingness to pay increases for larger reductions in acres of forests burned by wildfires across the states of California, Florida and Montana. This is known as a test of scope, a measure of internal validity of the contingent valuation method (CVM). The scope test is conducted separately for White households and Hispanic househo…	[98-w] Loomis, J.B., Hung, L.T., González-Cabán, A., 2009. Willingness to pay function for two fuel treatments to reduce wildfire acreage burned: A scope test and comparison of White and Hispanic households. For. Policy Econ. 11(3), 155–160.
99w	wildfire	Kaval	New Zealand	2007	Willingness-to-pay for prescribed fire in the Colorado (USA) wildland urban interface	Forest Policy and Economics	Prescribed burning, controlled burning, wildfire management, contingent valuation, public involvement	USA	Colorado	Pinus ponderosa	Empirical	Decision making in response to forest disturbances	Wildland-urban interface	contingent valuation	prescribed burning	1	0	0	Static	No	To attempt to see if Colorado residents living near the Colorado wildland interface are knowledgeable about the natural fire regime in the area surrounding their home, if they are in favor of prescribed burning, and if this favorability transforms into a WTP for prescribed burning	During the summer of 2001, survey data were collected from Colorado residents living near public lands (i.e., the wildland urban interface). Data were collected by telephone after mailing respondents a survey. These data include detailed information of respondents' views towards wildfire management and willingness-to-pay (WTP) values for prescribed burning. Results indicate that Colorado resident…	[99-w] Kaval, P., Loomis, J., Seidl, A., 2007. Willingness-to-pay for prescribed fire in the Colorado (USA) wildland urban interface. For. Policy Econ. 9(8), 928–937.
100w	wildfire	Haener	Canada	2000	Incorporation of risk in regional forest resource accounts	Ecological Economics	resources accounting, risk, forest resources, income measurement	Canada	Alberta	picea, pinus, abies	Empirical	Valuing the economic impacts of forest disturbances	Cost and benefits assessment	forest accounting	income	0	0	1	Dynamic	No	To discuss the importance of risk and uncertainty to welfare measurement and more specifically the measurement of net income from forest services in a region of northern Alberta	To be an appropriate indicator of sustainability, a net income measure projected into the future should consider risk. Several authors have demonstrated how risk can be formally incorporated into welfare measures like Green Net National Product (NNP), however, the resulting measure can be considerably more complex than its deterministic counterpart. A practical alternative to formally incorporati…	[100-w] Haener, M.K., Adamowicz, V.L., 2000. Incorporation of risk in regional forest resource accounts. Ecol. Econ. 33(3), 439–455.
101w	wildfire	Calkin	USA	2011	A real-time risk assessment tool supporting wildland fire decisionmaking	Journal of Forestry	Wildland fire, decision support systems, fire modeling, economics	USA	Nationwide	NA	Theoretical	Decision making in response to forest disturbances	Risk management	damages valuation	direct and indirect costs	0	1	0	Static	Yes	To describe the primary components of the Wildland Fire Decision Support System (WFDSS), a geospatial decision support system developed by the US Forest Service	Development of appropriate management strategies for escaped wildland fires is complex. Fire managers need the ability to identify, in real time, the likelihood that wildfire will affect valuable developed and natural resources (e.g., private structures, public infrastructure, and natural and cultural resources). These determinations help guide where and when aggressive suppression is required to…	[101-w] Calkin, D.E., Thompson, M.P., Finney, M.A., Hyde, K.D., 2011. A Real-Time Risk Assessment Tool Supporting Wildland Fire Decision making. J. Forest. 109(5), 274–280.
102w	wildfire	Ntaimo	USA	2012	A stochastic programming standard response model for wildfire initial attack planning	Canadian Journal of Forest Research	NA	USA	Texas	NA	Both	Decision making in response to forest disturbances	Risk management	optimal forest management	fire control	0	1	0	Dynamic	No	To formulate a two-stage stochastic integer programming standard response model for initial attack	Wildfires are responsible for several civilians deaths and millions of dollars in property losses every year, on average. Wildfire containment is the result of an effectively performed initial attack. We formulate a two-stage stochastic integer programming standard response model for initial attack. The model assumes a known standard response needed to contain a fire of given size. The goal of th…	[102-w] Ntaimo, L., Gallego Arrubla, J.A., Stripling, C., Young, J., Spencer, T., 2012. A stochastic programming standard response model for wildfire initial attack planning. Can. J. Forest Res. 42(6), 987–1001.
103w	wildfire	Venn	USA	2011	Accommodating non-market values in evaluation of wildfire management in the United States: challenges and opportunities	International Journal of Wildland Fire	bBushfire, wildfire economics, wildfire policy	USA	Theoretical	Pinus contorta	Empirical	Decision making in response to forest disturbances	Efficiency analysis	cost benefit analysis	fire control	0	0	1	Static	No	To review the challenges of accommodating non-market values affected by wildfire in social cost-benefit analysis and proposes an economic research agendum to support more efficient management of wildfire in the United States	Forests in the United States generate many non-market benefits for society that can be enhanced and diminished by wildfire and wildfire management. The Federal Wildland Fire Management Policy (1995, updated 2001), and subsequent Guidance to the Implementation of that policy provided in 2009, require fire management priorities be set on the basis of values to be protected (including natural and cu…	[103-w] Venn, T.J., Calkin, D.E., 2011. Accommodating non-market values in evaluation of wildfire management in the United States: challenges and opportunities. Int. J. Wildland Fire. 20(3), 327–339.
104w	wildfire	Crowley	USA	2009	Adjacency externalities and forest fire prevention	Land Economics	NA	USA	Southeast USA	Pinus taeda	Both	Decision making in response to forest disturbances	Risk management	optimal forest management	fire control	1	0	0	Dynamic	Yes	To model landowner behavior on timberland subject to damage by fire	This paper models landowner behavior on timberland subject to damage by fire. We examine how management decisions by adjacent landowners yield outcomes that diverge from the social optimum, and consider how this divergence depends on landowner preferences and information. We conduct a numerical simulation in which landowners interact through the effects of their fire prevention activities on a co…	[104-w] Crowley, C.S.L., Malik, A.S., Amacher, G.S., Haight, R.G., 2009. Adjacency Externalities and Forest Fire Prevention. Land Econ. 85(1), 162–185.
105w	wildfire	Donovan	USA	2005	An alternative incentive structure for wildfire management on national forest land	Forest Science	Forest services, incentives, prescribed fire, suppression, wildfire	USA	Nationwide	NA	Both	Decision making in response to forest disturbances	Risk management	cost benefit analysis	prescribed burning	1	0	0	Static	No	The efficiency of the current incentive structure faced by Forest Service fire managers is analyzed. An alternative incentive structure is presented that encourages fire managers, as they work to limit wildfire damages, to contain costs and consider the beneficial effects of wildfire	Wildfire suppression expenditures on national forest land have increased over the last 35 years, exceeding US $l billion in 2000 and 2002. These increases in expenditure have been attributed, in part, to a century of aggressive wildfire suppression, resulting in a buildup of fuel on the nation's forests. The efficiency of the current incentive structure faced by Forest Service fire managers is an…	[105-w] Donovan, G.H., Brown, T.C., 2005. An Alternative Incentive Structure for Wildfire Management on National Forest Land. Forest Sci. 51(5), 387–395.
106w	wildfire	Bennetton	Australia	1998	An economic evaluation of bushfire prevention and suppression	Australian Journal of Agricultural and Resource Economics	NA	Australia	Victoria	Eucalyptus delegatensis, Sorbus aucuparia, pinus radiata	Empirical	Decision making in response to forest disturbances	Efficiency analysis	cost benefit analysis	fire control	1	1	0	Static	Yes	To report on an economic evaluation of the net benefits of the fire management activities of the Fire Management Program for a representative year	The Fire Management Program (FMP) of the Victorian Department of Natural Resources and Environment is responsible for the prevention and suppression of fires on public land in the State of Victoria. This article reports on an economic evaluation of the net benefits of these fire management activities for a representative year. The FMP is calculated to yield high net benefits to Victoria from its …	[106-w] Bennetton, J., Cashin, P., Jones, D., Soligo, J., 1998. An economic evaluation of bushfire prevention and suppression. Aust. J. Agr. Resour. Ec. 42(2), 149–175.
107w	wildfire	Lowell	USA	2008	An integrated approach to evaluating the economic costs of wildfire hazard reduction through wood utilization opportunities in the southwestern United States	Forest Science	Ponderosa pine, wildfire fuel reduction, financial analysis, harvest cost revenue estimator	USA	Arizona	Pinus ponderosa	Empirical	Decision making in response to forest disturbances	Efficiency analysis	cost benefit analysis	fire control	1	0	0	Dynamic	No	To develop a Windows-based, financial and engineering software program, the harvest cost-revenue (HCR) estimator, to identify the economic costs of wildfire fuel reduction treatments that may be used to evaluate cost per acre thresholds for logging contractors, appraise contract bid rates, or assess stumpage values for ponderosa pine stands in the southwestern United States	This research provides an important step in the conceptualization and development of an integrated wildfire fuels reduction system from silvicultural prescription, through stem selection, harvesting, in-woods processing, transport, and market selection. Decisions made at each functional step are informed by knowledge about subsequent functions. Data on the resource characteristics of small-diamet…	[107-w] Lowell, E.C., Becker, D.R., Rummer, R., Larson, D., Wadleigh, L., 2008. An Integrated Approach to Evaluating the Economic Costs of Wildfire Hazard Reduction through Wood Utilization Opportunities in the Southwestern United States. Forest Sci. 54(3), 273–283.
108w	wildfire	Wei	USA	2008	An optimization model for locating fuel treatments across a landscape to reduce expected fire losses	Canadian Journal of Forest Research	NA	USA	California	NA	Both	Decision making in response to forest disturbances	Risk management	optimal forest management	fire control	1	0	0	Static	Yes	To develop a mixed integer programming model for allocating fuel treatments across a landscape based on spatial information for fire ignition risk, conditional probabilities of fire spread between raster cells, fire intensity levels, and values at risk	Locating fuel treatments with scarce resources is an important consideration in landscape-level fuel management. This paper developed a mixed integer programming (MIP) model for allocating fuel treatments across a landscape based on spatial information for fire ignition risk, conditional probabilities of fire spread between raster cells, fire intensity levels, and values at risk. The fire ignitio…	[108-w] Wei, Y., Rideout, D., Kirsch, A., 2008. An optimization model for locating fuel treatments across a landscape to reduce expected fire losses. Can. J. Forest Res. 38(4), 868–877.
109w	wildfire	Gunter	USA	1976	Comment on "Management decisions in severely damaged stands"	Journal of Forestry	NA	USA	NA	Pinus elliottii	Empirical	Decision making in response to forest disturbances	Efficiency analysis	cost benefit analysis	reforestation	0	0	1	Dynamic	No	To correct two errors which were made in “Management Decisions in severely damaged stands”	Investment analyses that include sunk costs and ignore the question of unequal lives among proposed management alternatives for fire-damaged stands can lead to erroneous conclusions. Equivalent annual incomes can be compared and adjusted for the difference in time period, thus allowing for direct comparisons.	[109-w] Gunter, J.E., 1976. Comment on Management Decisions in Severely Damaged Stands. J. Forest. 74(5), 298–299.
110w	wildfire	Lee	USA	2013	Deploying initial attack resources for wildfire suppression: spatial coordination, budget constraints, and capacity constraints	Canadian Journal of Forest Research	NA	USA	California	quercus, pinus	Both	Decision making in response to forest disturbances	Risk management	optimal forest management	fire control	0	1	0	Dynamic	No	To combine a scenario-based, standard-response optimization model with stochastic simulation to improve the efficiency of resource deployment for initial attack on wildland fires in three planning units in California.	We combine a scenario-based, standard-response optimization model with stochastic simulation to improve the efficiency of resource deployment for initial attack on wildland fires in three planning units in California. The optimization model minimizes the expected number of fires that do not receive a standard response—defined as the number of resources by type that must arrive at the fire within …	[110-w] Lee, Y., Fried, J.S., Albers, H.J., Haight, R.G., 2013. Deploying initial attack resources for wildfire suppression: spatial coordination, budget constraints, and capacity constraints. Can. J. Forest Res. 43(1), 56–65.
111w	wildfire	McKetta	USA	1985	Economic Costs of Fire-Suppression Forces	Journal of Forestry	NA	USA	Nationwide	NA	Empirical	Decision making in response to forest disturbances	Cost and benefits assessment	cost analysis	fire control	1	1	0	Static	No	To present a procedure to estimate costs of fire management inputs for presuppression and large fire suppression among 12 units—ranging from small engines to 20-person handcrews—in three western states and three USDA Forest Service region	A procedure to estimate costs of fire management inputs for presuppression and large fire suppression found significant hourly cost differences by deployment status among 12 units—ranging from small engines to 20-person handcrews—in three western states and three USDA Forest Service regions. Estimated suppression costs were 32 to 138 percent higher than current planning figures. Overhead, trainin…	[111-w] McKetta, C.W., González-Cabán, A., 1985. Economic Costs of Fire-Suppression Forces. J. Forest. 83(7), 429–432.
112w	wildfire	Gebert	USA	2012	Effect of suppression strategies on federal wildland fire expenditures	Journal of Forestry	Wildland fire, regression analysis, costs, protection,resource benefit	USA	Nationwide	NA	Empirical	Decision making in response to forest disturbances	Cost and benefits assessment	cost analysis	fire control	0	1	0	Static	No	To assess the effect of different fire management objectives and strategies on expenditures	Policymakers and decisionmakers alike have suggested that the use of less aggressive suppression strategies for wildland fires might help stem the tide of rising emergency wildland fire expenditures. However, the interplay of wildland fire management decisions and expenditures is not well understood. In this study, we assess the effect of different fire management objectives and strategies on exp…	[112-w] Gebert, K.M., Black, A.E., 2012. Effect of Suppression Strategies on Federal Wildland Fire Expenditures. J. Forest. 110(2), 65–73.
113w	wildfire	Adams	USA	2004	Effects of a forest health thinning program on land and timber values in eastern Oregon	Journal of Forestry	Markets, economics, fire policy, forest restoration	USA	Oregon	pinus ponderosa	Empirical	Decision making in response to forest disturbances	Risk management	cost benefit analysis	fire control	1	0	0	Dynamic	No	To examine the effects of two hypothetical programs of thinning on public forest lands to reduce fire hazard and improve the vigor of residual stands, on timberland prices in eastern Oregon using a model of the region’s market	The Healthy Forests Restoration Act authorizes programs of thinning on public forest lands to reduce fire hazard and improve the vigor of residual stands. These programs could generate significant volumes of merchantable sawtimber, potentially altering supply-demand conditions in local sawtimber markets and the values of private timberland. We examine the effects of two hypothetical programs on t…	[113-w] Adams, D.M., Latta, G.S., 2004. Effects of a Forest Health Thinning Program on Land and Timber Values in Eastern Oregon. J. Forest. 102(8), 9–13.
114w	wildfire	Peter	Canada	2005	Estimating harvest schedules and profitability under the risk of fire disturbance	Canadian Journal of Forest Research	NA	Canada	British Columbia	Pinus contorta, Populus tremuloides, Picea glauca, Picea engelmannii × Picea glauca, Picea mariana, Picea engelmannii, Abies lasiocarpa	Empirical	Valuing the economic impacts of forest disturbances	Cost and benefits assessment	damages valuation	harvest profit	0	0	1	Dynamic	No	To use a fire disturbance model linked to a harvest simulator to estimate the probability of harvest shortages under a range of harvest levels and fire suppression scenarios	Incorporating fire disturbance into sustainable forest management plans is necessary to provide estimates of variation around indicators for harvest levels, growing stock, profitability, and landscape structure. A fire disturbance model linked to a harvest simulator was used to estimate the probability of harvest shortages under a range of harvest levels and fire suppression scenarios. Results we…	[114-w] Brian, P., John, N., 2005. Estimating harvest schedules and profitability under the risk of fire disturbance. Can. J. Forest Res. 35(6), 1378–1388.
115w	wildfire	Liang	USA	2008	Factors influencing large wildland fire suppression expenditures	International Journal ofWildland Fire	Cost containment, fire economics, geostatistics, hierarchical partitioning, hypothesis test	USA	Montana Idaho	NA	Empirical	Decision making in response to forest disturbances	Cost and benefits assessment	cost analysis	fire control	0	1	0	Static	Yes	To study large wildland fire suppression expenditures by the US Department of Agriculture Forest Service	There is an urgent and immediate need to address the excessive cost of large fires. Here, we studied large wildland fire suppression expenditures by the US Department of Agriculture Forest Service. Among 16 potential nonmanagerial factors, which represented fire size and shape, private properties, public land attributes, forest and fuel conditions, and geographic settings, we found only fire size…	[115-w] Liang, J., Calkin, D.E., Gebert, K.M., Venn, T.J., Silverstein, R.P., 2008. Factors influencing large wildland fire suppression expenditures. Int. J. Wildland Fire. 17(5), 650–659.
116w	wildfire	Nelson	USA	1979	Fire management policy in the national forests--A new era	Journal of Forestry	NA	USA	Colorado	NA	Empirical	Decision making in response to forest disturbances	Cost and benefits assessment	cost analysis	fire control	0	1	1	Dynamic	No	To highlight the net effects of the new policy for dealing with fires on National Forest System lands after one year of implementation	The policy for dealing with fires on National Forest System lands was changed in 1977, in essence from control to management. The change was based on the knowledge and understanding that fire can result in a positive effect on wildland resources. Land managers were directed to provide well-planned fire protection and fire use programs that, in execution,w ould be cost-effective and responsive to …	[116-w] Nelson, T.C., 1979. Fire Management Policy in the National Forests–A New Era. J. Forest. 77(11), 723–725.
117w	wildfire	Calkin	USA	2005	Forest service large fire area burned and suppression expenditure trends, 1970–2002	Journal of Forestry	wildland fire, forest service suppression expenditure trends, Palmer Drought severity index	USA	Nationwide	NA	Empirical	Decision making in response to forest disturbances	Cost and benefits assessment	cost analysis	fire control	0	1	0	Static	No	To examine data relating to emergency wildland fire suppression expenditures, number of fires, and acres burned and developed statistical models to estimate area burned using drought indices for the USDA Forest Service from 1970 –2002	Extreme fire seasons in recent years and associated high suppression expenditures have brought about a chorus of calls for reform of federal firefighting structure and policy. Given the political nature of the topic, a critical review of past trends in area burned, size of fires, and suppression expenditures is warranted. We examined data relating to emergency wildland fire suppression expenditur…	[117-w] Calkin, D.E., Gebert, K.M., Jones, G.J., Neilson, R.P., 2005. Forest Service Large Fire Area Burned and Suppression Expenditure Trends, 1970–2002. J. Forest. 103(4), 179–183.
118w	wildfire	Loomis	USA	2010	Forest Service use of nonmarket valuation in fire economics: Past, present, and future	Journal of Forestry	Contingent valuation method, endangered species, mechanical fuel reduction, old growth forests, prescribed burning, willingness to pay	USA	California Florida Montana	NA	Empirical	Decision making in response to forest disturbances	Wildland-urban interface	benefit transfer	prescribed burning	1	0	0	Static	No	To illustrate the wide variety of uses and applications of nonmarket valuation methods for fire economics in the US Forest Service so as to inform forest managers of the value of nonmarket valuation methods to fire management decisionmaking	The need for monetary benefits of protecting spotted owl old-growth forest habitat from fire in the early 1990s was the catalyst for application of nonmarket valuation techniques to fire management within the US Forest Service. Two large-scale general public surveys successfully established that the contingent valuation method (CVM) could be used to estimate both state-level and national-level be…	[118-w] Loomis, J., González-Cabán, A., 2010. Forest Service Use of Nonmarket Valuation in Fire Economics: Past, Present, and Future. J. Forest. 108(8), 389–396.
119w	wildfire	Sessions	USA	2004	Hastening the return of complex forests following fire: The consequences of delay	Journal of Forestry	Biodiversity, forest health, Northwest forest plan, old growth, policy, restoration	USA	Oregon	Pseudotsuga menziesii, Abies concolor, Lithocarpus densiflorus, Pinus jeffreyi, Chamaecyparis lawsoniana, Pinus monticola, Pinus lambertiana, Pinus ponderosa, Arbutus menziesii	Empirical	Decision making in response to forest disturbances	Cost and benefits assessment	cost analysis	fire control	0	0	1	Dynamic	Yes	To understand the opportunities to hasten regrowth of structurally complex conifer-dominated forests, we examine prefire forest conditions, what exists now in the aftermath of the fire, and the likely consequences and tradeoffs of natural ecosystem recovery versus management interventions	Over 54 days in 2002, the Biscuit Fire, the largest fire in recorded Oregon history, burned more than 400,000 acres. Much of the burned land was being managed under the federal Northwest Forest Plan to provide habitat for species that live in complex, older conifer-dominated forests as well as for recreation purposes. Only a narrow window of opportunity exists to hasten conifer restoration to com…	[119-w] Sessions, J., Bettinger, P., Buckman, R., Newton, M., Hamann, J., 2004. Hastening the Return of Complex Forests Following Fire: The Consequences of Delay. J. Forest. 102(3), 38–45.
120w	wildfire	Acuna	Australia	2010	Integrated spatial fire and forest management planning	Canadian Journal of Forest Research	NA	Canada	Alberta	Picea glauca, Picea mariana, Pinus contorta, Populus tremuloides,	Both	Decision making in response to forest disturbances	Risk management	optimal forest management	fire control	1	0	0	Dynamic	Yes	We developed a spatially explicit methodology that fire and forest managers can use to develop and evaluate FireSmart strategies, and we illustrate its use by describing how we applied it to a portion of a forest management unit in the province of Alberta and the results that we obtained when we did so	Forest management planners usually treat potential fire loss estimates as exogenous parameters in their timber production planning processes. When they do so, they do not account for the fact that forest access road construction, timber harvesting, and silvicultural activities can alter a landscape’s vegetation or fuel composition, and they ignore the possibility that such activities may influenc…	[120-w] Acuna, M.A., Palma, C.D., Cui, W., Martell, D.L., Weintraub, A., 2010. Integrated spatial fire and forest management planning. Can. J. Forest Res. 40(12), 2370–2383.
121w	wildfire	Brown	USA	1988	On the economic value of weather forecasts in wildfire suppression mobilization decisions	Canadian Journal of Forest Research	NA	USA	Oregon	Pinus ponderosa, lodgepole pine	Empirical	Decision making in response to forest disturbances	Risk management	decision tree	fire control	0	1	0	Dynamic	Yes	To assess the economic value of weather forecasts in making a specific fire suppression mobilization decision	Decision analysis is used to model the rational use and estimate the economic value of weather forecasts in a specific decision-making situation relating to wildfire suppression mobilization. In this situation two fires in a national forest that differ only in timber type and location may require fire-suppression assistance form an adjacent national forest, depending on the weather conditions. Th…	[121-w] Brown, B.G., Murphy, A.H., 1988. On the economic value of weather forecasts in wildfire suppression mobilization decisions. Can. J. Forest Res. 18(12), 1641–1649.
122w	wildfire	González-Olabarria	Spain	2008	Optimising the management of Pinus nigra Arn. stands under endogenous risk of fire in Catalonia	Investigación Agraria: Sistemas y Recursos Forestales	Forest fire, endogenous risk, non linear stochastic optimization	Spain	Catalonia	Pinus nigra	Empirical	Decision making in response to forest disturbances	Risk management	optimal forest management	age length and intensity of thinning	1	0	1	Dynamic	No	To use a stochastic simulation optimization system, RODAL, to examine the effect of endogenous risk of forest fire on the optimal management of an even-aged P. nigra stand in Catalonia	The present study considers the risk of fire as an endogenous component in a stand management optimization problem for even-aged Pinus nigra Arn. stands in Catalonia (North-east Spain). A simulation-optimisation system, RODAL, was used to determine the optimal stand management when maximal soil expectation value (SEV) was the objective. This system was modified to include fire occurrence and post…	[122-w] González-Olabarria, J.R., Palahí, M., Pukkala, T., Trasobares, A., 2008. Optimising the management of Pinus nigra Arn. Stands under endogenous risk of fire in Catalonia. Forest Syst. 17(1), 10-17.
123w	wildfire	González	Spain	2005	Optimising the management of Pinus sylvestris L. stand under risk of fire in Catalonia (north-east of Spain)	Annals of Forest Science	Scots pine, stochastic optimization, forest fires, non linear optimization	Spain	Catalonia	Pinus sylvestris	Empirical	Decision making in response to forest disturbances	Risk management	optimal forest management	age length and intensity of thinning	1	0	0	Dynamic	No	To use a simulation-optimisation system, SPINE, to examine the effect of risk of fire on the optimal even-aged management of Scots pine (Pinus sylvestris L.) stands in Catalonia when maximizing soil expectation value (SEV)	The paper introduces the risk of fire as part of a stand management optimisation problem for even-aged Pinus sylvestris L. stands in Spain. The study used a simulation-optimisation system, SPINE, to examine the effect of risk of fire on the optimal stand management schedule when maximising soil expectation value (SEV). The simulation sub-system includes a deterministic stand growth and yield simu…	[123-w] González, J.R., Pukkala, T., Palahí, M., 2005. Optimising the management of Pinus sylvestris L. stand under risk of fire in Catalonia (north-east of Spain). Ann. For. Sci. 62(6), 493–501.
124w	wildfire	Baumgartne	USA	1987	Salvaging fire-damaged timber in Michigan	Northern Journal of Applied Forestry	NA	USA	Michighan	Pinus banksiana, Pinus resinosa, Pinus strobus	Empirical	Decision making in response to forest disturbances	Cost and benefits assessment	salvage values	salvage timber	0	0	1	Static	No	A survey of forest managers in Michigan provided statistics on salvage occurring in Michigan from 1980 to 1983	Most wildfire effects appraisal systems suggest that the value of salvageable dead or damaged trees should be included to determine the net economic impact of the fire. However, little information on how to estimate salvage values has been available, and salvage values are often neglected in postfire value change appraisals. A survey of forest managers in Michigan provided statistics on salvage o…	[124-w] Baumgartner, D.C., 1987. Salvaging Fire-Damaged Timber in Michigan. North. J. Appl. For. 4(3), 149–152.
125w	wildfire	Huang	USA	2011	The economic value of selling carbon credits from restored forests: A case study from the Navajo Nation's Tribal Forests	Western Journal of Applied Forestry	Native american tribal forests, carbon accounting method, net present worth analysis, forest project's reversal risk rating, ecological restoration treatment	USA	Arizona	Pinus ponderosa	Empirical	Decision making in response to forest disturbances	Efficiency analysis	carbon accounting	fire control	1	0	0	Dynamic	No	To promote restoration of forest ecosystems through fire hazard reduction treatments and to evaluate potential economic benefits of carbon credits to the Navajo Nation	The goals of this study were to promote restoration of forest ecosystems through fire hazard reduction treatments and to evaluate potential economic benefits of carbon credits to the Navajo Nation. We used the historic Navajo Nation’s Continuous Forest Inventory data to calibrate the Forest Vegetation Simulator (FVS) with growth increments and used the FVS to run simulations that encompass the ne…	[125-w] Huang, C.H., Sorensen, C., 2011. The Economic Value of Selling Carbon Credits from Restored Forests: A Case Study from the Navajo Nation’s Tribal Forests. West. J. Appl. For. 26(1), 37–45.
126w	wildfire	Snider	USA	2006	The irrationality of continued fire suppression: An avoided cost analysis of fire hazard reduction treatments versus no treatment	Journal of Forestry	Economics, restoration, avoided cost, fire, fire hazard reduction	USA	Arizona New mexico	Pinus ponderosa	Empirical	Decision making in response to forest disturbances	Efficiency analysis	cost analysis	fire control	1	0	0	Dynamic	No	To develop a relatively simple economic analysis that compares the costs of restoration-based hazard reduction treatments to the costs of fire suppression and rehabilitation expected without treatment	Without large-scale implementation of fire hazard reduction treatments, the costs of uncharacteristic crown fires in southwest forests will continue to increase. Federal policy continues to allocate vastly more funds to suppression than to prefire hazard reduction. We examined the economic rationality of continuing this policy of emphasizing fire suppression activities over restoration-based fire…	[126-w] Snider, G., Daugherty, P.J., Wood, D., 2006. The Irrationality of Continued Fire Suppression: An Avoided Cost Analysis of Fire Hazard Reduction Treatments Versus No Treatment. J. Forest. 104(8), 431–437.
127w	wildfire	Abt	USA	2006	Timber markets and fuel treatments in the western US	Natural Resource modeling	Wildfire, mechanical treatments, spatial equilibrium, welfare	USA	Arizona, California, Colorado, Idaho, Montana, Nevada, New Mexico, Oregon, Western South Dakota, Utah, Washington, Wyoming	Pinus ponderosa, Pinus lambertiana, Pinus contorta	Both	Decision making in response to forest disturbances	Efficiency analysis	welfare variation	fire control	1	0	0	Dynamic	Yes	To develop a model of interrelated timber markets in the U.S. West to assess the impacts of large-scale fuel reduction programs on these markets, and concomitant effects of the market on the fuel reduction programs	We developed a model of interrelated timber markets in the U.S. West to assess the impacts of large-scale fuel reduction programs on these markets, and concomitant effects of the market on the fuel reduction programs. The linear programming spatial equilibrium model allows interstate and international trade with western Canada and the rest of the world, while accounting for price effects of intro…	[127-w] Abt, K.L., Prestemon, J.P., 2006. Timber markets and fuel treatments in the western US. Nat. Resour. Model. 19(1), 15–43.
128w	wildfire	Keegan III	USA	2004	Wildfire in Montana: Potential hazard reduction and economic effects of a strategic treatment program	Forest Products Journal	NA	USA	Montana	Pinus ponderosa, Pseudotsuga menziesii	Empirical	Decision making in response to forest disturbances	Efficiency analysis	forest accounting	income employment	1	0	0	Dynamic	No	To evaluate a strategic hazard reduction scenario based on treating 1 percent of these stands annually for 30 years	About 80 percent of Montana’s 9 million acres of fire-adapted forests rate high/moderate for fire hazard. A strategic hazard reduction scenario was evaluated based on treating 1 percent of these stands annually for 30 years. The proposed comprehensive treatment regime moved 90 percent of potentially treatable acres to a low hazard rating and yielded an average return of $624 per acre treated. Fur…	[128-w] Keegan, III C.E., Fiedler, C., Morgan, T.A., 2004. Wildfire in Montana: Potential hazard reduction and economic effects of a strategic treatment program. Forest Prod. J. 54(7-8), 21–25.
129w	wildfire	Prebble	Canada	1958	Degrade and value loss in fire-killed pine in the Mississagi area of Ontario	The Forestry Chronicle	NA	Canada	Ontario	Pinus strobus, Pinus resinosa, Pinus banksiana, Picea glauca, Betula papyrifera	Empirical	Valuing the economic impacts of forest disturbances	Cost and benefits assessment	damages valuation	value loss	0	0	1	Dynamic	No	To analyze the grade and value of the lumber as influenced by tree species and severity of fire injury in the Mississagi area	Salvage of huge quantities of timber killed by fire over large, relatively inaccessible areas is difficult in the comparatively short time before insects, stain, decay-causing organisms, and ultimately, wind damage, render the wood economically valueless. This is particularly true in operations for sawlogs, in stands of moderate-size trees that deteriorate rapidly, and in areas where improvements…	[129-w] Prebble, M.L., Gardiner, L.M., 1958. Degrade and value loss in fire-killed pine in the Mississagi area of Ontario. Forest. Chron. 34(2), 139–158.
130w	wildfire	Loomis	USA	1998	A willingness-to-pay function for protecting acres of spotted owl habitat from fire	Ecological Economics	Contingent valuation, old growth forests, fire, spotted owls	USA	California Oregon	NA	Empirical	Decision making in response to forest disturbances	Wildland-urban interface	contingent valuation	fire control	1	0	0	Static	No	To use a contingent valuation survey to estimate the economic value to California and New England residents of implementing a fire management plan to reduce acres of old growth forests that burn in California and Oregon	A contingent valuation survey was used to estimate the economic value to California and New England residents of implementing a fire management plan to reduce acres of old growth forests that burn in California and Oregon. Using a random effects probit model to account for the panel nature of the data, the average willingness to pay to reduce catastrophic fire on 2570 acres was $56 per household.…	[130-w] Loomis, J.B., González-Cabán, A., 1998. A willingness-to-pay function for protecting acres of spotted owl habitat from fire. Ecol. Econ. 25(3), 315–322.
131w	wildfire	Donovan	USA	2007	Wildfire risk and housing prices: A case study from Colorado springs	Land Economics	NA	USA	Colorado	Pinus ponderosa, Quercus gamberlii, Pseudotsuga menziesii var. glauca	Empirical	Valuing the economic impacts of forest disturbances	Wildland-urban interface	hedonic price method	housing prices	0	0	1	Dynamic	No	To address three related issues thanks to a unique data and the hedonic price method applied: (1) Do parcel level wildfire risk ratings affect housing prices in a wildland-urban interface area? (2) If there is an effect, is it similar to the effect of a wildfire event on housing prices? And (3) are there tradeoffs between wildfire risk factors and natural amenity values?	In 2000, concerned about the risks of wildfires to local homes, the Colorado Springs Fire Department rated the wildfire risk of 35,000 housing parcels within the wildland-urban interface and made its findings available online. We examine the effectiveness of this rating project by comparing the relationship between home price and wildfire risk before and after the information was posted on the We…	[131-w] Donovan, G.H., Champ, P.A., Butry, D.T., 2007. Wildfire Risk and Housing Prices: A Case Study from Colorado Springs. Land Econ. 83(2), 217–233.
132w	wildfire	Loomis	USA	2004	Do nearby forest fires cause a reduction in residential property values?	Journal of Forest Economics	Forest fires, hedonic property analysis, non market valuation, reveald preferences, risk	USA	Colorado	NA	Empirical	Valuing the economic impacts of forest disturbances	Wildland-urban interface	hedonic price method	housing prices	0	0	1	Dynamic	No	To use the hedonic property method to investigate changes in property values in a town that was 2 miles from a major wildfire that burned 12,000 acres, and destroyed 10 houses	Linear and semi-log hedonic property models identified a statistically significant decrease in property values in a town that was 2 miles from a major wildfire that burned 12,000 acres, and destroyed 10 houses. The linear model loss estimate is $17,095 per house (in constant 1983dollar s) or 15% of the house price. The semi-log model estimated a similar loss of $18,519, representing 16% of the ho…	[132-w] Loomis, J., 2004. Do nearby forest fires cause a reduction in residential property values? J. Forest Econ. 10(3), 149–157.
133w	wildfire	Rittmaster	Canada	2006	Economic analysis of health effects from forest fires	Canadian Journal of Forest Research	NA	Canada	Alberta	NA	Empirical	Valuing the economic impacts of forest disturbances	Wildland-urban interface	benefit transfer	health	0	0	1	Dynamic	No	Examining the economic magnitude of health effects from forest fires and comparing them to other costs of forest fires using the 2001 fire in Chisholm, Alberta, as a case study	Epidemiological studies have shown that high levels of fine particulate matter (PM) are correlated with adverse human health effects. Approximately one-third of PM emissions in Canada originate from forest fires. However, air quality concerns are not typically included in resource allocation decisions in fire management. In this paper we examine the economic magnitude of these health concerns and…	[133-w] Rittmaster, R., Adamowicz, W.L., Amiro, B., Pelletier, R.T., 2006. Economic analysis of health effects from forest fires. Can. J. Forest Res. 36(4), 868–877.
134w	wildfire	Loomis	USA	1997	Comparing the economic value of reducing fire risk to spotted owl habitat in California and Oregon	Forest Science	Willingnzss to pay, contingent valuation method, survey	USA	California Oregon	NA	Empirical	Decision making in response to forest disturbances	Wildland-urban interface	contingent valuation	fire control	1	0	0	Static	No	To use the contingent valuation method to obtain estimates of willingness to pay values for reducing the number and extent of wildfires within spotted owl critical habitat units of California and Oregon's old growth	To increase the range of natural resource values considered in the USDA Forest Service fire management analysis system, a combined telephone contact-mail booklet-telephone interview of California and New England households regarding their willingness to pay for reducing fire intensity and acres burned in California and Oregon's spotted owl habitat located in old growth forests was performed. Usin…	[134-w] Loomis, J.B., González-Cabán, A., 1997. Comparing the Economic Value of Reducing Fire Risk to Spotted Owl Habitat in California and Oregon. Forest Sci. 43(4), 473–482.
135w	wildfire	González-Cabán	USA	2007	A comparison of CVM survey response rates, protests and willingness-to-pay of Native Americans and general population for fuels reduction policies	Journal of Forest Economics	Mechanical fuels reduction, prescribed burning, probit model, selection bias	USA	Montana	NA	Empirical	Decision making in response to forest disturbances	Wildland-urban interface	contingent valuation	fire control	1	0	0	Static	No	To determine the level of support among Native American communities in Montana compared to Montana’s general population for two wildland fire mitigation strategies	A contingent valuation method (CVM) study was used to compare survey response rates, protest refusals to pay, and median willingness-to-pay (WTP) of Native American communities in Montana compared to Montana's general population for two wildland fire mitigation strategies. Understanding differences in response rates, protest refusals to pay, and median WTP between Native Americans in the United S…	[135-w] González-Cabán, A., Loomis, J.B., Rodriguez, A., Hesseln, H., 2007. A comparison of CVM survey response rates, protests and willingness-to-pay of Native Americans and general population for fuels reduction policies. J. Forest Econ. 13(1), 49–71.
136w	wildfire	Solinõ	Spain	2010	Designing a forest-energy policy to reduce forest fires in Galicia (Spain): A contingent valuation application	Journal of Forest Economics	Biomass, contingent valuation, open-ended, heckman sample selection, protest responses	Spain	Galicia	NA	Empirical	Decision making in response to forest disturbances	Wildland-urban interface	contingent valuation	fire control	1	0	0	Static	No	To propose a forest-energy programme that will contribute to reducing the risk of forest fires in Galicia, Spain	Recent issues of this journal have presented an interesting debate regarding forest fires in Galicia, Spain. This article proposes a forest-energy programme that will contribute to reducing the risk of forest fires in this Atlantic Region of Southern Europe. We apply the contingent valuation method to assess a programme whereby 10% of the electricity produced from coal, fuel oil and gas would be …	[136-w] Soliño, M., Prada, A., Vázquez, M.X., 2010. Designing a forest-energy policy to reduce forest fires in Galicia (Spain): A contingent valuation application. J. Forest Econ. 16(3), 217–233.
137w	wildfire	Gautam	Canada	2010	Economic and energy efficiency of salvaging biomass from wildfire burnt areas for bioenergy production in northwestern Ontario: A case study	Biomass and Bioenergy	Biomass energy, wildfire burnt areas, energy efficiency, economic efficiency, Nortkwestern Ontario	Canada	Ontario	Pinus resinosa, Pinus banksiana, Populus trembuloides	Empirical	Decision making in response to forest disturbances	Cost and benefits assessment	cost analysis	salvage timber	1	0	0	Static	No	To determine the economic and energy efficiency of utilizing biomass from a case-study wildfire burnt area for bioenergy production	Wildfire burnt forest biomass can be salvaged as feedstock for bioenergy power generating stations. Despite availability of such forest biomass in northwestern Ontario, its procurement has generally been considered uneconomic and no studies have looked into the cost of harvesting, processing, and transporting the burnt material for bioenergy production. In order to meet the demand of biomass for …	[137-w] Gautam, S., Pulkki, R., Shahi, C., Leitch, M., 2010. Economic and energy efficiency of salvaging biomass from wildfire burnt areas for bioenergy production in northwestern Ontario: A case study. Biomass Bioenerg. 34(11), 1562–1572.
138w	wildfire	Han	USA	2010	Economic evaluation of a roll-off trucking system removing forest biomass resulting from shaded fuelbreak treatments	Biomass and Bioenergy	Harvesting and transportation, slash removal, wildland fires, hog fuel grinding	USA	California	NA	Empirical	Decision making in response to forest disturbances	Cost and benefits assessment	cost analysis	fuelbreak	1	0	0	Dynamic	No	To quantify the operational performance and costs of removing slash piles using a roll-off trucking system in mountainous conditions in northern California	Shaded fuelbreak treatments involve removal of understory brush and small-diameter trees to reduce fire hazards by disconnecting the continuity of fuels. As a result of these treatments, woody biomass (referred to as slash) is piled throughout the treated stand and later burned. Mechanical removal of slash has not been successfully implemented in many areas due to limited accessibility to sites a…	[138-w] Han, H.S., Halbrook, J., Pan, F., Salazar, L., 2010. Economic evaluation of a rolloff trucking system removing forest biomass resulting from shaded fuelbreak treatments. Biomass Bioenerg. 34(7), 1006–1016.
139w	wildfire	Loomis	USA	2002	Estimating the economic value of big game habitat production from prescribed fire using a time series approach	Journal of Forest Economics	California, contingent valuation, deer, fire management, hunting, National Forests, wildlife	USA	California	Quercus virginiana, Pseudotsuga menziesii	Empirical	Decision making in response to forest disturbances	Wildland-urban interface	contingent valuation	prescribed burning	1	0	0	Static	No	To suggest a methodology to estimate a production relationship between prescribed burning and deer harvest using time series data and apply it to a National Forest to demonstrate its practicality	This paper demonstrates a time-series production technique to quantify the deer harvest and deer hunting benefits of controlled burns or prescribed fire. The time series regression model showed a statistically significant and positive effect of prescribed fire on deer harvest. The net economic value of the resulting additional deer hunting benefit was estimated using the Contingent Valuation Meth…	[139-w] Loomis, J., Griffin, D., Wu, E., González-Cabán, A., 2002. Estimating the economic value of big game habitat production from prescribed fire using a time series approach. J. Forest Econ. 8(2), 119–129.
140w	wildfire	Riera	Spain	2004	Evaluation of a risk reduction in forest fires in a Mediterranean region	Forest Policy and Economics	Non-market resources, forest fires economic valuation, forest policy evaluattion	Spain	Catalonia	Pinus halepensis, Pinus pinea, Pinus pinaster, Quercus ilex, Quercus coccifera, Quercus suber	Empirical	Decision making in response to forest disturbances	Wildland-urban interface	contingent valuation	fire control	1	0	0	Static	No	To discuss the main issues involved from an economic perspective, and present the results of a referendum application to evaluate a 50% reduction of the risk of forest fires in Catalonia, Spain	The risk of forest fires has been a subject of study from different disciplines, but its economic evaluation has received relatively little attention. This paper discusses the main issues involved from an economic perspective, and presents the results of a referendum application to evaluate a 50% reduction of the risk of forest fires in Catalonia, Spain. Results and specific risk valuation proble…	[140-w] Riera, P., Mogas, J., 2004. Evaluation of a risk reduction in forest fires in a Mediterranean region. For. Policy Econ. 6(6), 521–528.
141w	wildfire	Becker	USA	2009	Financial considerations of policy options to enhance biomass utilization for reducing wildfire hazards	Forest Policy and Economics	Biomass utilization, forest policy, HCR estimator, financial analysis, hazardous fuel reduction	USA	Arizona	Pinus ponderosa	Empirical	Decision making in response to forest disturbances	Efficiency analysis	cost benefit analysis	fire control	1	0	0	Static	No	To use the Harvest Cost–Revenue Estimator, a financial model, to examine the cost sensitivity of forest biomass harvesting scenarios to targeted policies designed to stimulate wildfire hazardous fuel reduction projects	The Harvest Cost–Revenue Estimator, a financial model, was used to examine the cost sensitivity of forest biomass harvesting scenarios to targeted policies designed to stimulate wildfire hazardous fuel reduction projects. The policies selected represent actual policies enacted by federal and state governments to provide incentive to biomass utilization and are aimed at addressing particular chall…	[141-w] Becker, D.R., Larson, D., Lowell, E.C., 2009. Financial considerations of policy options to enhance biomass utilization for reducing wildfire hazards. For. Policy Econ. 11(8), 628–635.
142w	wildfire	Nielsen-Pincus	USA	2014	Job growth and loss across sectors and time in the western US: The impact of large wildfires	Forest Policy and Economics	Employment, fire suppression, quarterly census of employment and wages, counties	USA	Western USA	NA	Empirical	Valuing the economic impacts of forest disturbances	Cost and benefits assessment	forest accounting	employment	0	0	1	Dynamic	No	To examine the effect of large wildfires on employment growth across sectors and time in the western US	The link between economic growth and natural hazards has long been studied to better understand the effects of natural hazards on local, regional, and country level growth patterns. However, relatively little generalizable research has focused on wildfires, one of the most common forest disturbances in the western United States (US). We examined the effect of large wildfires on employment growth …	[142-w] Nielsen-Pincus, M., Moseley, C., Gebert, K., 2014. Job growth and loss across sectors and time in the western US: The impact of large wildfires. For. Policy Econ. 38, 199–206.
143w	wildfire	Prestemon	USA	2008	Market impacts of a multiyear mechanical fuel treatment program in the U.S.	Forest Policy and Economics	Quadratic program, fire, fuel treatments, welfare, subsidies	USA	Western and southern USA	Pinus ponderosa, Pinus lambertiana, Pinus contorta, Pinus taeda, Pinus echinata, Pinus elliottii, Pinus palustris, other softwoods	Both	Decision making in response to forest disturbances	Efficiency analysis	welfare variation	fire control	1	0	0	Static	Yes	To describe a two-stage model of global log and chip markets that evaluates the spatial and temporal economic effects of government-subsidized fire-related mechanical fuel treatment programs in the U.S. West and South	We describe a two-stage model of global log and chip markets that evaluates the spatial and temporal economic effects of government-subsidized fire-related mechanical fuel treatment programs in the U.S. West and South. The first stage is a goal program that allocates subsidies according to fire risk and location priorities, given a budget and a feasible, market-clearing market solution. The secon…	[143-w] Prestemon, J.P., Abt, K.L., Huggett, Jr.R.J., 2008. Market impacts of a multiyear mechanical fuel treatment program in the U.S. For. Policy Econ. 10(6), 386–399.
144w	wildfire	Ince	USA	2008	Market impacts of hypothetical fuel treatment thinning programs on federal lands in the western United States	Forest Policy and Economics	Fuel treatment, economics, forest, thinning, market welfare	USA	Western USA	Pinus contorta, picea, abies, Pinus ponderosa	Both	Decision making in response to forest disturbances	Efficiency analysis	welfare variation	fire control	1	0	0	Dynamic	No	To address the economics of forest fuel thinning programs on federal lands in the U.S. West, and present a model of regional timber and product market impacts	This paper addresses the economics of forest fuel thinning programs on federal lands in the U.S. West, and presents a model of regional timber and product market impacts. The issue of economics is vital to the debate about fire management, and this paper presents market implications of two alternative silvicultural strategies, even-aged and uneven-aged thinning. Projections are based on a regiona…	[144-w] Ince, P.J., Spelter, H., Skog, K.E., Kramp, A., Dykstra, D.P., 2008. Market impacts of hypothetical fuel treatment thinning programs on federal lands in the western United States. For. Policy Econ. 10(6), 363–372.
145w	wildfire	Stetler	USA	2010	The effects of wildfire and environmental amenities on property values in northwest Montana, USA	Ecological Economics	Hedonic price method, revealed preference, wildland-urban interface, non-market valuation, bushfire	USA	Montana	Pseudotsuga menziesii, larix occidentalis, pinus ponderosa, Abies grandis, Picea engelmannii, Pinus contorta, Abies lasiocarpa, Pinus albicaulis	Empirical	Valuing the economic impacts of forest disturbances	Wildland-urban interface	hedonic price method	housing prices	0	0	1	Dynamic	Yes	To examine the effects of 256 wildfires and environmental amenities on home values in northwest Montana between June 1996 and January 2007 using the hedonic price framework	This study employed the hedonic price framework to examine the effects of 256 wildfires and environmental amenities on home values in northwest Montana between June 1996 and January 2007. The study revealed environmental amenities, including proximity to lakes, national forests, Glacier National Park and golf courses, have large positive effects on property values in northwest Montana. However, p…	[145-w] Stetler, K.M., Venn, T.J., Calkin, D.E., 2010. The effects of wildfire and environmental amenities on property values in northwest Montana, USA. Ecol. Econ. 69(11), 2233–2243.
146w	wildfire	Jones	USA	2013	The financial feasibility of delivering forest treatment residues to bioenergy facilities over a range of diesel fuel and delivered biomass prices	Biomass and Bioenergy	Woddy biomass, bioenergy, logging residues, biomass supply, biomass price, biomass cost	USA	Montana	Pinus ponderosa, Larix occidentalis, Pseudotsuga menziessi	Empirical	Decision making in response to forest disturbances	Efficiency analysis	supply analysis	biomass removal	1	0	0	Static	Yes	To spatially Analyze the sensitivity of financially feasible biomass volumes for delivery to a bioenergy facility across 16 combinations of delivered biomass and diesel prices for a 515,900 ha area in western Montana	Forest treatments have the potential to produce significant quantities of forest residue biomass, which includes the tops and limbs from merchantable trees and smaller trees removed to meet management objectives. We spatially analyzed the sensitivity of financially feasible biomass volumes for delivery to a bioenergy facility across 16 combinations of delivered biomass and diesel prices for a 515…	[146-w] Jones, G., Loeffler, D., Butler, E., Hummel, S., Chung, W., 2013. The financial feasibility of delivering forest treatment residues to bioenergy facilities over a range of diesel fuel and delivered biomass prices. Biomass Bioenerg. 48, 171–180.
147w	wildfire	Boxall	Canada	1996	Backcountry recreationists' valuation of forest and park management features in wilderness parks of the western Canadian Shield	Canadian Journal of Forest Research	NA	USA	Manitoba	Pinus banksiana, Picea glauca, Picea mariana, Populus tremuloides	Empirical	Decision making in response to forest disturbances	Wildland-urban interface	travel cost	recreation	0	0	1	Static	Yes	The economic value of four forest ecosystems, fire-damaged forests, cut blocks, and several park management features was estimated for backcountry recreationists, primarily canoeists, in Nopiming Provincial Park in eastern Manitoba.	The economic value of four forest ecosystems, fire-damaged forests, cut blocks, and several park management features was estimated for backcountry recreationists, primarily canoeists, in Nopiming Provincial Park in eastern Manitoba. The analysis was conducted using the travel cost random utility model. It revealed that the forest ecosystems associated with jack pine (Pinus banksiana Lamb.) and wh…	[147-w] Boxall, P.C., Watson, D.O., Englin, J., 1996. Backcountry recreationists’ valuation of forest and park management features in wilderness parks of the western Canadian Shield. Can. J. Forest Res. 26(6), 982–990.
148w	wildfire	Demchik	USA	2009	Combining biomass harvest and forest fuel reduction in the Superior national forest, Minnesota	Journal of Forestry	Energy, harvesting, cost assessment	USA	Minnesota	Pinus spp., Betula spp., Abies spp., Picea spp., Populus spp.	Empirical	Decision making in response to forest disturbances	Cost and benefits assessment	cost analysis	fire control	1	0	0	Static	No	To determine the impact of combined biomass/fuel reduction harvests on the pools of forest fuels and to determine whether biomass harvest reduced the cost of mechanical fuel treatments.	Combining biomass harvest with forest fuel reduction may reduce the costs of fuel treatments. Our objectives were to determine the impact of combined biomass/fuel reduction harvests on the pools of forest fuels and to determine whether biomass harvest reduced the cost of mechanical fuel treatments. We tested two potential biomass harvest systems in wildland-urban interface areas with forest fuel …	[148-w] Demchik, M.C., Abbas, D., Current, D., Arnosti, D., Theimer, M., Johnson P., 2009. Combining Biomass Harvest and Forest Fuel Reduction in the Superior National Forest, Minnesota. J. Forest. 107(5), 235–241.
149w	wildfire	Winter	USA	2001	Estimating contingent values for protection from wildland fire using a two-stage decision framework	Forest Science	Risk reduction, wildfire, willingness to pay	USA	Michigan	Pinus banksiana, Pinus resinosa	Empirical	Decision making in response to forest disturbances	Wildland-urban interface	contingent valuation	fire control	1	0	0	Static	No	This article describes the testing of a conceptual model of the homeowner decision to purchase collective protection in a Michigan jack pine forest	The ongoing expansion of human populations into wildland areas dominated by flammable vegetation, and the concomitant increased frequency of uncontrolled wildfires that result in losses of property and human lives, has raised new questions about the optimal level of fire protection. The morphing of the problem conception from minimizing costs plus losses of natural resources to responding to the …	[149-w] Winter, G.J., Fried, J.S., 2001. Estimating Contingent Values for Protection from Wildland Fire Using a Two-Stage Decision Framework. Forest Sci. 47(3), 349–360.
150w	wildfire	Amacher	USA	2005	Forest landowner decisions and the value of information under fire risk	Canadian Journal of Forest Research	NA	USA	Hypothetical	Pinus taeda	Both	Decision making in response to forest disturbances	Risk management	optimal forest management	age density thinning	1	0	0	Dynamic	Yes	To estimate the value of three types of information about fire risk to a nonindustrial forest landowner: the relationship between fire arrival rates and stand age, the magnitude of fire arrival rates, and the efficacy of fuel reduction treatment	We estimate the value of three types of information about fire risk to a nonindustrial forest landowner: the relationship between fire arrival rates and stand age, the magnitude of fire arrival rates, and the efficacy of fuel reduction treatment. Our model incorporates planting density and the level and timing of fuel reduction treatment as landowner decisions. These factors affect, among other t…	[150-w] Amacher, G.S., Malik, A.S., Haight, R.G., 2005. Forest landowner decisions and the value of information under fire risk. Can. J. Forest Res. 35(11), 2603–2615.
151w	wildfire	Mason	USA	2006	Investments in fuel removals to avoid forest fires result in substantial benefits	Journal of Forestry	Forest fuels, non-market values, small diameter logs, cost benefit analysis, forest fires	USA	Washington Oregon	NA	Empirical	Decision making in response to forest disturbances	Efficiency analysis	cost benefit analysis	fire control	1	0	0	Dynamic	No	A cost/benefit analysis broadened to include market and nonmarket considerations indicates that the negative impacts of crown fires are underestimated and that the benefits of government investments in fuel reductions are substantial	Forest fuel reduction treatments are needed, as shown by the increased number and cost of devastating crown fires in overly dense forests. Although large trees can be removed for valuable products, the market value for the smaller logs may be less than the harvest and hauling charges, resulting in a net cost for thinning operations. However, failure to remove these small logs results in the reten…	[151-w] Mason, C.L., Lippke, B.R., Zobrist, K.W., Bloxton, T.D., Ceder, K.R., Comnick, J.M., McCarter, J.B., Rogers, H.K., 2006. Investments in Fuel Removals to Avoid Forest Fires Result in Substantial Benefits. J. Forest. 104(1), 27–31.
152w	wildfire	Nielsen-Pincus	USA	2013	The effects of large wildfires on employment and wage growth and volatility in the western United States	Journal of Forestry	Employment, per worker earnings, suppression costs, local economy	USA	Western USA	NA	Empirical	Decision making in response to forest disturbances	Cost and benefits assessment	forest accounting	employment	0	1	0	Dynamic	No	To examine the effect of large wildfires on economic growth and volatility in the western United States	We examined the effect of large wildfires on economic growth and volatility in the western United States. We matched wildfire data with quarterly employment and earnings growth data to assess the specific effect of wildfire on employment and wage growth in western US counties. Wildfires generally tended to exhibit positive effects on employment and wage growth in the quarter(s) during which suppr…	[152-w] Nielsen-Pincus, M., Moseley, C., Gebert, K., 2013. The Effects of Large Wildfires on Employment and Wage Growth and Volatility in the Western United States. J. Forest. 111(6), 404–411.
153w	wildfire	Morgan	USA	2011	Use of financial and economic analyses by federal forest managers for woody biomass removal	Western Journal of Applied Forestry	Biomass utilization, budgets, forest eonomics, fel reduction, national forests, timber harvest, transaction evidence appraisal	USA	Western USA	Pinus ponderosa	Empirical	Decision making in response to forest disturbances	Wildland-urban interface	real practices survey	biomass removal	1	0	0	Static	No	To understand and enhance the ability of federal land managers to address financial and economic aspects of woody biomass removal as a component of fire hazard reduction	This study was sponsored by the Joint Fire Science Program to understand and enhance the ability of federal land managers to address financial and economic (F&E) aspects of woody biomass removal as a component of fire hazard reduction. Focus groups were conducted with nearly 100 federal land managers throughout the western United States. Several issues and information disconnects were identified …	[153-w] Morgan, T.A., Brandt, J.P., Baldridge, J.D., Loeffler, D.R., 2011. Use of Financial and Economic Analyses by Federal Forest Managers for Woody Biomass Removal. West. J. Appl. For. 26(1), 5–12.
154w	wildfire	Moeltner	USA	2013	Wildfire smoke and health impacts: A closer look at fire attributes and their marginal effects	Journal of Environmental Economics and Management	wildfires, air quality, respiratory illness, distributed lag models, count data models	USA	Nevada	NA	Empirical	Valuing the economic impacts of forest disturbances	Wildland-urban interface	damages valuation	health	0	0	1	Dynamic	No	To compute the per-acre health cost of wildfires of different attributes using information on medical expenses	Existing studies on the economic impact of wildfire smoke have focused on single fire events or entire seasons without considering the marginal effect of daily fire progression on downwind communities. Neither approach allows for an examination of the impact of even the most basic fire attributes, such as distance and fuel type, on air quality and health outcomes. Improved knowledge of these effe…	[154-w] Moeltner, K., Kim, M.K., Zhu, E., Yang, W., 2013. Wildfire smoke and health impacts: A closer look at fire attributes and their marginal effects. J. Environ. Econ. Manag. 66(3), 476–496.
155w	wildfire	Sundstrom	USA	2012	Woody biomass use trends, barriers, and strategies: Perspectives of US Forest Service managers	Journal of Forestry	Biomass utilization, US forest service, value added utilization, biomass energy	USA	Nationwide	NA	Empirical	Decision making in response to forest disturbances	Wildland-urban interface	actual management practices	fire control	1	0	0	Static	No	To report on the results of a survey of US Forest Service managers and staff members (n = 339) about the trends in, barriers to, and strategies for fostering woody biomass use on national forests and their surrounding communities	The use of woody biomass is being promoted across the United States as a means of increasing energy independence, mitigating climate change, and reducing the cost of hazardous fuels reduction treatments and forest restoration projects. The opportunities and challenges for woody biomass use on the national forest system are unique. In addition to making woody biomass usage pencil out, national for…	[155-w] Sundstrom, S., Nielsen-Pincus, M., Moseley, C., McCaffery, S., 2012. Woody Biomass Use Trends, Barriers, and Strategies: Perspectives of US Forest Service Managers. J. Forest. 110(1), 16–24.
156w	wildfire	Zamora	Spain	2010	A model for wildfire prevention planning in game resources	Ecological Modelling	Hunting assessment, wildfire modeling, fire severity, fire preventive planning, natural resources	Spain	Andalusia	Quercus ilex, Quercus suber, Pinus pinea	Empirical	Valuing the economic impacts of forest disturbances	Wildland-urban interface	damages valuation	hunting	0	0	1	Static	Yes	To propose a model for evaluating the socio-economic effects of forest fires on hunting	The high incidence of hunting activity and forest fires in different ecosystems (particularly in Mediterranean ecosystems) requires a model, which allows for the comprehensive management of hunting resources and estimating the potential damage caused by this type of disturbance. This paper proposes a model for evaluating the socio-economic effects of forest fires on hunting. Its cornerstone lies …	[156-w] Zamora, R., Molina-Martínez, J.R., Herrera, M.A., Rodríguez y Silva, F., 2010. A model for wildfire prevention planning in game resources. Ecol. Model. 221(1), 19–26.
157w	wildfire	Loureiro	Spain	2012	Applying Best–Worst Scaling in a stated preference analysis of forest management programs	Journal of Forest Economics	Best-worst scaling, forest landowners, stated preferences, latent class model	Spain	Galicia	Eucalyptus	Empirical	Decision making in response to forest disturbances	Wildland-urban interface	multicriteria analysis	fire control	1	0	0	Static	No	To apply the Best–Worst Scaling (BWS) method in order to discriminate among the various forest management alternatives and to identify the management preferences stated by a group of key actors in decision making process: common property forest owners	The selection of an appropriate forest management program is an arduous task in which opinions and information are shared. In this research, we have tried to facilitate this process by applying the Best–Worst Scaling (BWS) method in order to discriminate among the various management alternatives and to identify the management preferences stated by a group of key actors in decision making process:…	[157-w] Loureiro, M.L., Dominguez Arcos, F., 2012. Applying Best–Worst Scaling in a stated preference analysis of forest management programs. J. Forest Econ. 18(4), 381–394.
158w	wildfire	Rideout	USA	2008	Estimating rates of substitution for protecting values at risk for initial attack planning and budgeting	Forest Policy and Economics	Wildland fire, initial attack, fire planning, values at risk, valuation, rates of substitution	USA	California	Sequoiadendron giganteum	Both	Valuing the economic impacts of forest disturbances	Cost and benefits assessment	value at risk valuation	fire intensity	0	0	1	Static	Yes	To discuss an approach (Marginal Attribute Rate of Substitution) to assessing values at risk for initial attack planning and budgeting	With changes in land management planning and a new federal fire policy, increased emphasis has been placed on protecting a broader set of resource values such as those associated with sensitive species habitat or cultural resources. Fire managers have long needed a system for assessing values at risk across the landscape that can be implemented in accordance with the budgeting and appropriation p…	[158-w] Rideout, D.B., Ziesler, P.S., Kling, R., Loomis, J.B., Botti, S.J., 2008. Estimating rates of substitution for protecting values at risk for initial attack planning and budgeting. For. Policy Econ. 10(4), 205–219.
159w	wildfire	Loomis	USA	2002	Language-related differences in a contingent valuation study: English versus spanish	American Journal of Agricultural Economics	Contingent valuation, Florida, forest fires, fuel reduction, language	USA	Florida	NA	Empirical	Decision making in response to forest disturbances	Wildland-urban interface	contingent valuation	fire control	1	0	0	Static	No	To test the similarity of English- and Spanish-speaking households responses to a contingent valuation survey, phone interviews were conducted in both languages regarding two forest fire prevention programs	To test the similarity of English- and Spanish-speaking households responses to a contingent valuation survey, phone interviews were conducted in both languages regarding two forest fire prevention programs. While there were similar response rates, there were significant differences in the most frequent reasons given for refusing to pay. In the pooled logit model, the language intercept and bid i…	[159-w] Loomis, J.B., Bair, L.S., González-Cabán, A., 2002. Language-Related Differences in a Contingent Valuation Study: English versus Spanish. Am. J. Agr. Econ. 84(4), 1091–1102.
160w	wildfire	Brown	USA	2008	Visitor preferences for managing wilderness recreation after wildfire	Journal of Forestry	Wildland fire, recreation, wilderness management, public forest values	USA	Oregon	NA	Empirical	Decision making in response to forest disturbances	Wildland-urban interface	recreation demand	reforestation	0	0	1	Static	No	To examine recreation visitation in Oregon's Mount Jefferson Wilderness after the 2003 B&B Fires	The 2003 Bear Butte and Booth (B&B) Fires burned much of the Mount Jefferson Wilderness in the Deschutes and Willamette Motional forests, Oregon. A question for managers is how best to manage recreation in fire-affected areas in ways that minimize adverse impacts on visitor experiences and the recovering landscape. To help address this question, we used onsite surveys (n = 221 1 asking visitors i…	[160-w] Brown, R.N.K., Rosenberger, R.S., Kline, J.D., Hall, T.E., Needham, M.D., 2008. Visitor Preferences for Managing Wilderness Recreation after Wildfire. J. Forest. 106(1), 9–16.
161w	wildfire	Gregory	Canada	2000	Valuing environmental policy options: A case study comparison of multiattribute and contingent valuation survey methods	Land Economics	NA	USA	Oregon	Pseudotsuga mensiezii	Empirical	Decision making in response to forest disturbances	Wildland-urban interface	contingent valuation	fire control	1	0	0	Static	No	To describe a promising new evaluation approach, called a "value inte-gration survey," that uses the objectives and tradeoffs expressed by participants to value envi-ronmental policy options	This paper describes a promising new evaluation approach, called a "value integration survey," that uses the objectives and tradeoffs expressed by participants to value environmental policy options. This constructive technique, which builds on the interactive elicitation process of decision analysts, assists stakeholders in clarifying their values and in agreeing on a policy alternative. The pape…	[161-w] Gregory, R.S., 2000. Valuing Environmental Policy Options: A Case Study Comparison of Multiattribute and Contingent Valuation Survey Methods. Land Econ. 76(2), 151–173.
162w	wildfire	Ohlson	Canada	2006	Multi-attribute evaluation of landscape-level fuel management to reduce wildfire risk	Forest Policy and Economics	Wildfire risk management, multi attribute trade-off analysis, Multi-criteria decision-making, fuel management, wildland-urban interface	Canada	British Columbia	Pseudotsuga mensiezii, Picea, Pinus ponderosa, Picea engelmannii, Abies lasiocarpa	Empirical	Decision making in response to forest disturbances	Efficiency analysis	multicriteria analysis	fire control	1	0	0	Dynamic	Yes	To provide an example of the practical application of multi-attribute trade-off analysis (MATA) to wildfire management	This paper provides an example of the practical application of multi-attribute trade-off analysis (MATA) to wildfire management. The MATA approach supports more informed decision-making because it exposes important trade-offs among competing management objectives (requiring value-based choices), helps guide and structure necessary technical judgements, explicitly represents uncertainty (i.e., not…	[162-w] Ohlson, D.W., Berry, T.M., Gray, R.W., Blackwell, B.A., Hawkes, B.C., 2006. Multi-attribute evaluation of landscape-level fuel management to reduce wildfire risk. For. Policy Econ. 8(8), 824–837.
163w	wildfire	Huggett Jr.	USA	2008	Efficacy of mechanical fuel treatments for reducing wildfire hazard	Forest Policy and Economics	Wildfire, risk, fuel treatments, stand density index	USA	Colorado	Pseudotsuga mensiezii, Pinus ponderosa	Empirical	Decision making in response to forest disturbances	Efficiency analysis	cost benefit analysis	fire control	1	0	0	Static	No	To report on simulations of uneven- and even-aged fuel reduction treatments and their impacts on wildfire hazard ratings over time in Colorado	Mechanical fuel treatments are increasingly being used for wildfire hazard reduction in the western U.S. However, the efficacy of these treatments for reducing wildfire hazard at a landscape scale is difficult to quantify, especially when including growth following treatment. A set of uneven- and even-aged treatments designed to reduce fire hazard were simulated on 0.8 million hectares of timberl…	[163-w] Huggett, Jr.R.J., Abt, K.L., Shepperd, W., 2008. Efficacy of mechanical fuel treatments for reducing wildfire hazard. For. Policy Econ. 10(6), 408–414.
164w	wildfire	Barreal	Spain	2014	On insurance as a tool for securing forest restoration after wildfires	Forest Policy and Economics	Forest insurance, restoration,optimal forest rotation, wildfire risk	Spain	Galicia	Pinus pinaster	Both	Decision making in response to forest disturbances	Efficiency analysis	cost benefit analysis	insurance	0	0	1	Dynamic	No	To develop a theoretical valuation model that contains a forest insurance policy, in order to protect the landowner against total or partial losses caused by wildfires	Quick recovery of the affected areas after a wildfire is important in order to restore the production of the various ecosystem services. We develop a theoretical valuation model that contains a forest insurance policy, in order to protect the landowner against total or partial losses caused by wildfires. Restoration costs of affected areas are explicitly covered. Such model is used to simulate th…	[164-w] Barreal, J., Loureiro, M.L., Picos, J., 2014. On insurance as a tool for securing forest restoration after wildfires. For. Policy Econ. 42, 15–23.
165w	wildfire	Varela	Spain	2014	Understanding the heterogeneity of social preferences for fire prevention management	Ecological Economics	Forest fires, fuel breaks, heterogeneity, choice modelling, random parameter logit, latent class model, discrete mixture model	Spain	Andalusia	NA	Empirical	Decision making in response to forest disturbances	Wildland-urban interface	choice modelling	fire control	1	0	0	Static	No	To analyse the heterogeneity of social preferences for fire prevention	The forest area burnt annually in the European Mediterranean region has more than doubled since the 1970s. In these forests, the main preventive action consists of forest compartmentalization by fuel break networks, which entail high costs and sometimes significant negative impacts. While many studies look at public preferences for fire suppression, this study analyses the heterogeneity of social…	[165-w] Varela, E., Bredahl Jacobsen, J., Soliño, M., 2014. Understanding the heterogeneity of social preferences for fire prevention management. Ecol. Econ. 106, 91–104.
166w	wildfire	Polagye	USA	2007	An economic analysis of bio-energy options using thinnings from overstocked forests	Biomass and Bioenergy	Bio-energy, forest thinning, pelletization, fast pyrolysis, methanol	USA	Western USA	NA	Empirical	Decision making in response to forest disturbances	Efficiency analysis	cost benefit analysis	biomass removal	1	0	0	Static	No	To examine the potential for accomplishing both forest wildfire reduction and the generation of energy using a single integrated pathway	The economic feasibility of producing bio-fuels and ultimately bio-energy by utilizing thinnings from overstocked forests is examined. Large areas of forest in the western US are severely overstocked with small diameter trees, and as such, pose extreme risk for catastrophic wildfires. Physical removal of such small diameter trees, or forest “thinning,” is the best solution to the wildfire problem…	[166-w] Polagye, B.L., Hodgson, K.T., Malte, P.C., 2007. An economic analysis of bio-energy options using thinnings from overstocked forests. Biomass. Bioenerg. 31(2–3), 105–125.
167w	wildfire	Becker	USA	2009	Assessing the role of federal community assistance programs to develop biomass utilization capacity in the western United States	Forest Policy and Economics	Biomass utilization, community assistance programs, hazardous fuel reduction, Western United States	USA	Western USA	NA	Empirical	Decision making in response to forest disturbances	Wildland-urban interface	preferences survey	biomass removal	1	0	0	Static	No	To characterize the types of investment strategies used and to assess accomplishments relative to national fuels reduction objectives	As forest biomass utilization becomes cost effective to harvest, more areas at risk of catastrophic wildfire can be thinned of dense brush and small diameter trees. In an effort to increase biomass utilization, the USDA Forest Service granted more than $36 million in National Fire Plan-Economic Action Program funds in the western United States during fiscal years 2001 to 2003. Interviews with pro…	[167-w] Becker, D.R., Nechodom, M., Barnett, A., Mason, T., Lowell, E.C., Shelly, J., Graham, D., 2009. Assessing the role of federal community assistance programs to develop biomass utilization capacity in the western United States. For. Policy Econ. 11(2), 141–148.
168w	wildfire	Kocoloski	USA	2011	Estimating national costs, benefits, and potential for cellulosic ethanol production from forest thinnings	Biomass and Bioenergy	Forest thinning, cellulosic ethanol, biofuels	USA	Nationwide	NA	Empirical	Decision making in response to forest disturbances	Efficiency analysis	cost benefit analysis	biomass removal	1	0	0	Static	No	To examine thinned biomass as a bioenergy feedstock on a national level and model the entire biofuel supply chain from biomass removal to biofuel delivery, resulting in estimates of the costs and benefits of fuel production	Since 2004, wildfires have been responsible for the destruction of 3.5 million hectares of forestland per year. Fuel reduction activities such as prescribed fires, cutting and burning in situ, and biomass removal (thinning) have been shown to reduce wildfire severity, but with mounting costs of fighting wildfires and a tightening budget, public agencies such as the USDA Forest Service may find it…	[168-w] Kocoloski, M., Griffin, W.M., Matthews, H.S., 2011. Estimating national costs, benefits, and potential for cellulosic ethanol production from forest thinnings. Biomass Bioenerg. 35(5), 2133–2142.
169w	wildfire	Soliño	Spain	2010	External benefits of biomass-e in Spain: An economic valuation	Bioresource Technology	Biomass, choice experiment, electricity, non-market valuation,spain	Spain	Galicia	NA	Empirical	Decision making in response to forest disturbances	Wildland-urban interface	choice modelling	biomass removal	1	0	0	Static	No	To analyse the willingness to pay for a program that promotes the production of electricity from forest biomass, instead of that based on fossil fuels	This article analyses the willingness to pay for a program that promotes the production of electricity from forest biomass, instead of that based on fossil fuels. The program decreases greenhouse gas emissions, reduces the pressure on non-renewable resources, lowers the risk of summer forest fires, creates employment in rural areas. Results from a choice experiment show that consumers are willing…	[169-w] Soliño, M., 2010. External benefits of biomass-e in Spain: An economic valuation. Bioresource Technol. 101(6), 1992–1997.
170w	wildfire	Abbas	USA	2011	Harvesting forest biomass for energy – An alternative to conventional fuel treatments: Trials in the Superior National Forest, USA	Biomass and Bioenergy	Supply logistics, equipment, cost, fuel, bioenergy	USA	Minnesota	Abies balsamea, populus tremuloides, populus grandidentata, picea glauca	Empirical	Decision making in response to forest disturbances	Cost and benefits assessment	cost analysis	biomass removal	1	0	0	Static	No	To address the question: can the production and sale of biomass for energy help reduce the costs of conventional mechanical pile and burn forest fuel treatments?	The goal of this article is to address the question: can the production and sale of biomass for energy help reduce the costs of conventional mechanical pile and burn forest fuel treatments? To address this question, this study analyzes data from six forest fuel reduction treatment units that combined biomass-harvesting trials in the Superior National Forest located in the state of Minnesota, USA.…	[170-w] Abbas, D., Current, D., Ryans, M., Taff, S., Hoganson, H., Brooks, K.N., 2011. Harvesting forest biomass for energy – An alternative to conventional fuel treatments: Trials in the Superior National Forest, USA. Biomass Bioenerg. 35(11), 4557–4564.
171w	wildfire	Loomis	USA	2006	The role of ethnicity and language in contingent valuation analysis: A fire prevention policy application	The American Journal of Economics and Sociology	NA	USA	California	NA	Empirical	Decision making in response to forest disturbances	Wildland-urban interface	contingent valuation	fire control	1	0	0	Static	No	To test whether there are differences in survey response rates, refusals to pay, and willingness to pay (WTP) across different ethnicities and language for forest fire reduction in the State of California	In order to satisfy legal requirements, many federal agencies must assess the potential effects of their policies on the public. This is often done through surveys, but frequently those surveys are only administered in English. This paper tests whether there are differences in survey response rates, refusals to pay, and willingness to pay (WTP) across different ethnicities and language for forest…	[171-w] Loomis, J., Ellingson, L., González-Cabán, A., Seidi, A., 2006. The Role of Ethnicity and Language in Contingent Valuation Analysis: A Fire Prevention Policy Application. Am. J. Econ. Sociol. 65(3), 559–586.
172w	wildfire	Hystad	Canada	2008	Towards a destination tourism disaster management framework: Long-term lessons from a forest fire disaster	Tourism Management	Tourism, disaster, crisis, impact, recovery, preparedness, long term, management, forest fire	Canada	British Columbia	NA	Empirical	Valuing the economic impacts of forest disturbances	Wildland-urban interface	real practices survey	recreation	0	0	1	Dynamic	No	To contribute to what is recognized as a shortage of research investigating the long-term experiences of tourism industries after disasters	This article is a follow-up study investigating the long-term experience of a tourism industry affected by a major forest fire disaster that occurred during the summer of 2003 near Kelowna, British Columbia, Canada. The original study determined the preparedness, responses, and recovery methods of the local tourism industry from interviews with 104 local tourism businesses, and a review of releva…	[172-w] Hystad, P.W., Keller, P.C., 2008. Towards a destination tourism disaster management framework: Long-term lessons from a forest fire disaster. Tourism Manage. 29(1),151–162.
173w	wildfire	Hystad	Canada	2006	Disaster management: Kelowna tourism industry's preparedness, impact and response to a 2003 major forest fire	Journal of Hospitality and Tourism Management	NA	Canada	British Columbia	NA	Empirical	Valuing the economic impacts of forest disturbances	Wildland-urban interface	real practices survey	recreation	0	0	1	Dynamic	No	Undertaking a case study to examine how prepared Kelowna's tourism industry was for unusually severe forest fire, how the tourism industry responded to the disaster, what impact the disaster had on the different sectors of the tourism industry, and what lessons were learned	This article summarises a case study investigating the relationship between a disastrous forest fire and the local tourism industry. During the summer of 2003, the region of Kelowna in British Columbia experienced an unusually severe forest fire that required evacuation of over 26,000 people, destroyed 238 private homes, caused a major disruption of the region’s main tourism season, and destroyed…	[173-w] Hystad, P., Keller, P., 2006. Disaster Management: Kelowna Tourism Industry’s Preparedness, Impact and Response to a 2003 Major Forest Fire. J. Hosp. Tourism Manage. 13(1), 44–58.
174w	wildfire	Rytwinski	Canada	2010	A simulation-optimization model for selecting the location of fuel-breaks to minimize expected losses from forest fires	Forest Ecology and Management	Fuel management, operations research, simulation, optimization, wildfire, stochastic fire simulation	Canada	Ontario	Picea mariana, Pinus banksiana, Larix laricina, Picea glauca, populus balsamifera	Both	Decision making in response to forest disturbances	Risk management	optimal fire control	fuel break	1	0	0	Dynamic	Yes	To evaluate a new approach to addressing the uncertainty of selecting optimal locations of fuel-breaks through the formulation and application of a decision support model using simulation-optimization	Fuel-breaks function to restrict the spread of wildfire through a forest and thereby reduce the damage to values lost when fires escape. The challenge of selecting optimal locations of fuel-breaks arises from the uncertainty over how future fires might originate and spread spatially in the future. In this research, we evaluate a new approach to addressing this uncertainty through the formulation …	[174-w] Rytwinski, A., Crowe, K.A., 2010. A simulation-optimization model for selecting the location of fuel-breaks to minimize expected losses from forest fires. Forest Ecol. Manag. 260(1), 1–11.
175w	wildfire	Donovan	USA	2005	Assessing the Accuracy of Wildland Fire Situation Analysis (WFSA) Fire Size and Suppression Cost Estimates	Journal of Forestry	WFSA, Wildfire, economics, suppression, probability	USA	Oregon	NA	Empirical	Decision making in response to forest disturbances	Efficiency analysis	cost analysis	fire control	0	1	0	Static	No	To compare estimates of suppression costs, fire size, and probability of success from WFSAs prepared during the 2002 fire season to actual outcomes	To determine the optimal suppression strategy for escaped wildfires, federal land managers are required to conduct a wildland fire situation analysis (WFSA). As part of the WFSA process, fire managers estimate final fire size and suppression costs. Estimates from 58 WFSAs conducted during the 2002 fire season are compared to actual outcomes. Results indicate that estimates of fire size and suppre…	[175-w] Donovan, G.H., Noordijk, P., 2005. Assessing the Accuracy of Wildland Fire Situation Analysis (WFSA) Fire Size and Suppression Cost Estimates. J. Forest. 103(1), 10–13.
176w	wildfire	Burtner	USA	1966	The Economics of a Fire protection program	Fire technology	NA	USA	Nationwide	NA	Empirical	Decision making in response to forest disturbances	Cost and benefits assessment	cost analysis	fire control	1	0	0	Static	No	A method for quantitatively evaluating costs, not from an economist's point of view but as an engineering analysis, is described and an example of applying the method is given	How do you put a price tag on fire protection? And how are the costs of protection measured against the value of property protected? A method for quantitatively evaluating costs, not from an economist's point of view but as an engineering analysis, is described and an example of applying the method is given. Results are compared with those derived from using more traditional yardsticks for measur…	[176-w] Burtner, C.E., 1966. The Economics of a Fire protection program. Fire Technol. 2(1), 5p.
177w	wildfire	Busby	USA	2010	Wildfire Risk Management on a Landscape with Public and Private Ownership: Who Pays for Protection?	Environmental Management	Fire, game theory, spatially explicit game, natural hazard, hazard mitigation, public goods	USA	Theoretical	NA	Theoretical	Decision making in response to forest disturbances	Risk management	optimal fire control	fire control	1	0	0	Static	Yes	In this study, we develop a spatially explicit game theoretic model to examine the strategic interaction between landowners’ hazard mitigation decisions on a landscape with public and private ownership.	Wildfire, like many natural hazards, affects large landscapes with many landowners and the risk individual owners face depends on both individual and collective protective actions. In this study, we develop a spatially explicit game theoretic model to examine the strategic interaction between landowners' hazard mitigation decisions on a landscape with public and private ownership. We find that in…	[177-w] Busby, G., Albers, H.J., 2010. Wildfire Risk Management on a Landscape with Public and Private Ownership: Who Pays for Protection? Environ. Manage. 45, 296-310.
178w	wildfire	Fanariotu	Greece	2004	The contibution of scenic beauty indicators in estimating environmental welfare measures: a case study	Social Indicators research	Contingent valuation, forest fires, forest landscape, landscape conservation, scenic beauty estimates	Greece	Northern Peloponnese	Pinus halepensis	empirical	Decision making in response to forest disturbances	Wildland-urban interface	contingent valuation	fire control	1	0	0	Static	No	This work presents results from an interdisciplinary study where forest scenic beauty indicators are utilized in an economic valuation study approximating welfare estimates from increased forest fire protection	Aesthetic indicators of landscapes, expressedas individual scenic beauty estimates, may beused as proxies of individuals' specificaesthetic values, and improve the properties ofwelfare estimates produced by contingentvaluation models. This work presents resultsfrom an interdisciplinary study where forestscenic beauty indicators are utilized in aneconomic valuation study approximating welfareestim…	[178-w] Fanariotu, I., Skuras, D., 2004. The Contribution of scenic beauty indicators in estimating environmental welfare measures: a case study. Soc. Indic. Res. 65, 145-165.
179w	wildfire	Ferreira	Portugal	2014	A stochastic approach to optimize Maritime pine (Pinus pinaster Ait.) stand management scheduling under fire risk. An application in Portugal	Annals of Operationnal research	Stochastic dynamic programming, forest wildfires, maritime pine	Portugal	Leiria	Pinus pinaster Ait.	Both	Decision making in response to forest disturbances	Risk management	optimal rotation	fire control	1	0	0	Dynamic	No	Stochastic dynamic programming (SDP) approach is proposed to determine the policy (e.g. the fuel treatment and thinning schedules and the rotation age) that produces the maximum expected discounted net revenue	The paper discusses research aiming at the development of a management scheduling model for even-aged stands that may take into consideration fuel treatments to address the risk of wildfires. A Stochastic dynamic programming (SDP) approach is proposed to determine the policy (e.g. the fuel treatment and thinning schedules and the rotation age) that produces the maximum expected discounted net rev…	[179-w] Ferreira, L., Constantino, M., Borges, J.G., 2014. A stochastic approach to optimize Maritime pine (Pinus pinaster Ait.) stand management scheduling under fire risk. An application in Portugal. Ann. Oper. Res. 219, 359-377.
180w	wildfire	Hesseln	USA	2001	Refinancing and Restructuring Federal Fire Management	Journal of Forestry	Economics, federal government, policy, wildland fire	USA	Nationwide	NA	Empirical	Decision making in response to forest disturbances	Wildland-urban interface	budget optimisation	fire control	1	0	0	static	No	To manage wildland fire more efficiently, this article suggests developing a national fire organization, reallocating budgets, and using private markets to finance emergency firefighting expenditures.	Changes in fire-dependent ecosystems, fuel accumulations, and an ever-increasing population in the wildland-urban interface have increased fire management complexity and expenditures. To manage wildland fire more efficiently, this article suggests developing a national fire organization, reallocating budgets, and using private markets to finance emergency firefighting expenditures. By tapping the…	[180-w] Hesseln, H., 2001. Refinancing and Restructuring Federal Fire Management. J. Forest. 99(11), 4–8.
181w	wildfire	Kim	USA	2005	The Impact of Forest Density on Property Values	Journal of Forestry	Hedonic price method, geographic information systems, wildland-urban interface, economics	USA	Arizona	Pinus ponderosa, Populus tremula	Empirical	Valuing the economic impacts of forest disturbances	Wildland-urban interface	hedonic price method	housing prices	0	0	1	static	Yes	We applied a simple hedonic price model to determine the benefits of fuel reduction treatments reflected in residential housing values in Flagstaff, Arizona, in hopes of finding a way to address increasing treatment costs.	We applied a simple hedonic price model to determine the benefits of fuel reduction treatments reflected in residential housing values in Flagstaff, Arizona, in hopes of finding a way to address increasing treatment costs. Results show that the fuel reduction treatments that convert high canopy closure would increase property values significantly ($190 per 1,000 m2 per home). The treatments that …	[181-w] Kim, Y.S., Wells, A., 2005. The Impact of Forest Density on Property Values. J. Forest. 103(3), 146–151.
182w	wildfire	Kountouris	UK	2011	Valuing the Welfare Cost of Forest Fires: a Life Satisfaction Approach	Kyklos	NA	Portugal, Spain, Italy and France	Portugal, Spain, Italy and France	NA	Both	Valuing the economic impacts of forest disturbances	Wildland-urban interface	welfare variation	fire occurrence	0	0	1	Static	No	In this paper we address the monetization of welfare losses from forest fires.	Sustainable natural resource management is at the core of the policy agenda, given the wide array of goods and services environmental resources generate, that significantly contribute to social welfare and productive capacity of modern economies. Likewise, there is a large policy interest in the monetization of the economic effects of environmental damages, to enable the design of response and mi…	[182-w] Kountouris, Y., Remoundou, K., 2011. Valuing the Welfare Cost of Forest Fires: a Life Satisfaction Approach. Kyklos. 64(4), 556–578.
183w	wildfire	Reed	Canada	1987	Protecting a forest against fire : optimal protection patterns and harvest policies	Natural Resource modeling	Forest fire protection, hazard function, forest rotation, maximum principle	Canada	British Columbia	Picea glauca Moensch Voss	Both	Decision making in response to forest disturbances	Risk management	optimal rotation	fire control	1	0	0	Dynamic	No	The paper has addressed the problem of jointly determining the optimal pattern of fireprotection expenditure and the optimal rotation age for a forest subject to the risk of destruction through fire.	A model for determining the optimal level of expenditure on fire protection for a forest, through time, is developed. The model requires the specification of a function relating the probability of fire at a given age to the current level of expenditure. Use of the Pontryagin Maximum Principle enables the determination of the optimal protection schedule for a single rotation with a fixed cutting a…	[183-w] Reed, W.J., 1987. Protecting a forest against fire: optimal protection patterns and harvest policies. Nat. Resour. Model. 2(1), 23-53.
184w	wildfire	Shepherd	USA	2009	Determinants of National Fire Plan Fuels Treatment Expenditures: A Revealed Preference Analysis for Northern New Mexico	Environmental Management	Revealed preferences, public expenditures, wildfire risk, social equity, generalized estimation equations	USA	New Mexico	NA	Both	Decision making in response to forest disturbances	Cost and benefits assessment	cost analysis	fire control	0	1	0	Static	No	In the spirit of revealed preference analyses, the objective of this study is to investigate the pattern and determinants of National Fire Plan (NFP) expenditures for fuel reduction treatments in northern New Mexico (USA).	The accumulation of fire fuels in forests throughout the world contributes significantly to the severity of wildfires. To combat the threat of wildfire, especially in the wildland-urban interface (WUI), US federal land management agencies have implemented a number of forest restoration and wildfire risk reduction programs. In the spirit of revealed preference analyses, the objective of this study…	[184-w] Shepherd, C., Grimsrud, C., Berrens, R.P., 2009. Determinants of National Fire Plan Fuels Treatment Expenditures: A Revealed Preference Analysis for Northern New Mexico. Environ. Manage. 44, 776-788.
185w	wildfire	Stollery	Canada	2005	Climate change and optimal rotation in a flammable forest	Natural Resource modeling	Atmospheric carbon, boreal forests carbon storage, climate change, faustmann, forest fires, forest global warming	Canada	Western Canada	Pseudotsuga menziesii, Picea glauca, Pinus banksiana	Both	decision making in response to forest disturbances	Risk management	optimal rotation	fire control	1	0	0	Static	No	This paper builds a Faustmann-based model to study the effects of increased climate-induced fire risk on the optimal forest rotation period.	This paper builds a Faustmann-based model to study the effects of increased climate-induced fire risk on the optimal forest rotation period. Simulations using species prevalent in North American forests indicate that both the commercial and socially optimal rotation ages decline as the risk increases. The reduced carbon absorbed by the standing timber can then create a positive feedback effect. T…	[185-w] Stollery, K.R., 2005. Climate change and optimal rotation in a flammable forest. Nat. Resour. Model. 18(1), 91-112.
186w	wildfire	Rodriguez y Silva	Spain	2010	‘SINAMI’: a tool for the economic evaluation of forest fire management programs in Mediterranean ecosystems	International Journal of Wildland Fire	Fire behavior, natural resources, net-value change, strategic fire planning, suppression budget	Spain	Andalusia	NA	Both	Decision making in response to forest disturbances	Efficiency analysis	budget optimisation	cost +loss net value change	1	1	0	Static	yes	The fire economics evaluation system described here (SINAMI) is the first attempt by Spain’s National Forest System to help agencies with fire responsibilities perform an economic analysis of their budget requests for fire management and protection.	Historically, in Spain and most European countries, forest fire budgets have never been subjected to an objective and rigorous economic analysis indicative of the returns on investments in fire management protection programs. Thus far we have witnessed expansive growth of costs without any investment planning. New economic realities and more focussed oversight by regulating organisations are forc…	[186-w] Rodriguez y Silva F., González-Cabán, A., 2010. ‘SINAMI’: a tool for the economic evaluation of forest fire management programs in Mediterranean ecosystems. Int. J. Wildland Fire. 19, 927-936.
187w	wildfire	Abbas	USA	2013	Economics and Logistics of Biomass Utilization in the Superior National Forest	Journal of Sustainable forestry	Biomass, extraction, utilization, fuel, economics, forestry, logistics	USA	Minnesota	NA	Empirical	decision making in response to forest disturbances	Efficiency analysis	cost benefit analysis	biomass removal	1	0	0	Static	No	This article explains the economic and logistical factors of a forest biomass utilization option instead of the conventional disposal method of on-site piling and burning for fuel reduction	Forest fires pose a great risk to nearby communities and dwellings. Many forest managers work to reduce such risks by managing fuels. This article explains the economic and logistical factors of a forest biomass utilization option instead of the conventional disposal method of on-site piling and burning for fuel reduction. Benefits from biomass utilization are multiple and include reduced impacts…	[187-w] Abbas, D., Arnosti, D., 2013. Economics and Logistics of Biomass Utilization in the Superior National Forest. J. Sustain. Forest. 32(1), 41–57.
188w	wildfire	Mangan	USA	2001	Issues in reducing costs on large wildfires	Fire management Today	NA	USA	Nationwide	NA	Empirical	Decision making in response to forest disturbances	Cost and benefits assessment	cost analysis	fire control	1	0	0	Static	No	Fire related costs reduction in the USA	Wildland fires will always be damaging and costly, even when well managed. But opportunities do exist for significant cost savings by making the operations sections of our incident management teams more efficient. To realize savings, the agency administrator and incident commander on a fire must work together to make cost reduction a clearly stated priority and to strongly support all necessary a…	[188-w] Mangan, R.J., 2001. Issues in reducing costs on large wildfires. Fire. Manage. Today. 61(3), 6-10.
189w	wildfire	Martin	USA	1977	Report of Task Force on Prescribed Burning	Journal of Forestry	NA	USA	Theoretical	pinus resinosa, pinus, pseudotsuga menziesii	Empirical	Decision making in response to forest disturbances	Efficiency analysis	generalities	prescribed burning	1	0	0	Static	No	The objective is to present the role of Task force on prescribing burning. The Task Force on Prescribe Burning was established in the springof 1975 to inform and guide the Council on the apropriate use of fire in forest management.	The Task Force synthetized knowledge about fire in forest ecosystems, its effects on air, and water, and its use in forest maangement. The paper presents yhe knowledge of the Task Force on different points: general ecological considerations, effects on air, effects of fire on soils and water quality, prescribed burning, and alternative to prescribe burning.	[189-w] Martin, R.E., Cooper, R.W., Bigler Crow, A., Cuming, J.A., Phillips, C.B., 1977. Report of Task Force on Prescribed Burning. J. Forest. 75(5), 297-301.
190w	wildfire	McKee	USA	2004	Using Experimental Economics to Examine Wildfire Insurance and Averting Decisions in the Wildland–Urban Interface	Society and Natural Resources: an international journal	Averting behavior, experimental economics, insurance, wildfire, wildland-urban interface	USA	Arizona Colorado Oregon	NA	Empirical	Decision making in response to forest disturbances	Risk management	experimental economics	insurance	1	0	0	Static	No	In this article we present the initial results of our ongoing efforts to explore the factors that influence the willingness to pay for insurance and riskaverting activities.	In response to growing wildfire concerns in the U.S. West and elsewhere, public land management agencies are promoting a variety of programs to reduce the risk exposure of homeowners to catastrophic wildfires. Experimental economics, using laboratory markets with real payoffs, provides a unique, low-cost tool for examining how changes in various policies or institutional arrangements may affect c…	[190-w] McKee, M.C., Berrens, R.P., Jones, M., Helton, R., Talberth, J., 2004. Using Experimental Economics to Examine Wildfire Insurance and Averting Decisions in the Wildland–Urban Interface. Soc. Natur. Resour. 17(6), 491-507.
191w	wildfire	Moseley	USA	2004	Fire Hazard Reduction and Economic Opportunity: How Are the Benefits of the National Fire Plan Distributed?	Society and Natural Resources: an international journal	Acquisition, community development, community forestry, federal contracting, forest communities, forest service, National Fire Plan, procurement	USA	Oregon Washington	NA	Empirical	Decision making in response to forest disturbances	Cost and benefits assessment	benefit analysis	fire control	1	0	0	Static	No	This article examines whether this local benefit criteria has created economic opportunities for businesses and people in rural communities by evaluating Forest Service procurement of ecosystem management services across Oregon and Washington and through two case studies of isolated rural communities	Fire suppression and hazard reduction were first linked to efforts to create economic opportunity during the 1930 s. In funding the National Fire Plan in 2000, Congress gave the Forest Service and Department of the Interior the authority to consider local benefit to rural communities when awarding service contracts funded with Fire Plan money. This article examines whether this local benefit crit…	[191-w] Moseley, C., Toth, N., 2004. Fire Hazard Reduction and Economic Opportunity: How Are the Benefits of the National Fire Plan Distributed? Soc. Natur. Resour. 17(8), 701–716.
192w	wildfire	Steele	USA	1998	An economic evaluation of public and organized wildfire detection in Wisconsin	Internation Journal of Wildland Fire	Wisconsin, fixed lookouts, cost benefit analysis, wildfire control	USA	Wisconsin	populus betula, acer betula, pinus, picea abies	Empirical	Decision making in response to forest disturbances	Efficiency analysis	cost benefit analysis	fire control	1	0	0	Dynamic	No	This study use cost-benefit techniques to evaluate the economic efficiency of fixed lookouts for wildfire detection in Wisconsin.	Early detection is the first step toward effective wildfire control. This study used cost-benefit techniques to evaluate the economic efficiency of fixed lookouts for wildfire detection in Wisconsin. Costs and benefits were assessed relative to a baseline scenario of public detection alone. Analyses revealed that fixed lookouts were economically efficient in aggregate; however, their performance …	[192-w] Steele, T.W., Stier, J.C., 1998. An economic evaluation of public and organized wildfire detection in Wisconsin. Int. J. Wildland Fire. 8(4), 205-215.
193w	wildfire	Temple	USA	2011	Forestation and its discontents: the invention of an uncertain landscape in Southwestern France, 1850-Present	Environment and History	Modern France, forestation, disaster, state-building, modernization, risk	France	Aquitaine	Pinus pinaster	Empirical	Decision making in response to forest disturbances	Wildland-urban interface	generalities	fire control	1	0	0	Dynamic	No	This article examines the politics of forestation and fire prevention in the Landes region of France, one of the largest contiguous forests in Europe.	This article examines the politics of forestation and fire prevention in the Landes region of France, one of the largest contiguous forests in Europe. It argues that the monoculture forest of maritime pine, promoted by both the French state and local landowners in the nineteenth century, represents an uncertain environment that has eluded the control of its creators. The economic, social and poli…	[193-w] Temple, S., 2011. Forestation and its discontents: the invention of an uncertain landscape in Southwestern France, 1850-Present. Environ Hist. 17, 13-34.
194w	wildfire	Hubert	Canada	1959	The Economics of adequate forest fire protection	Pulp and Paper Magazine of Canada, Wood land section	NA	Canada	Hypothetical	NA	Empirical	Decision making in response to forest disturbances	Cost and benefits assessment	cost analysis	fire control	1	0	0	Dynamic	No	Forest fires due to incendiarism were particularly evident in some parts of eastern Canada at the height of the depression during the mid 1930's and again during certain periods since the end of the World war II when work was not available in these areas. These fires can be reduced to a minimum through education and severe legal penalties. generally speaking, the only fires occurring naturally in…	Adequate fire protection can be attainded only by improvong the fire protection standards: determination of the acceptable annual burn, average acceptable size of the largest fires, an elapsed-time objective from discovery of a fire until control has been established. This degree of protection can be achieved by improving the present system, i.e., by annual expenditures on: mobility of fire crews…	[194-w] Hubert, C.A., 1959. The Economics of adequate forest fire protection. Woodland Section. Pulp Paper-Canada. 154-159.
195w	wildfire	Collins	USA	2005	Households, forest, and fire hazard vulnerability in the American West: a case study of a California community	Environmental Hazards	Forest fires, vulnerability, households, land management, american west, California	USA	California	Quercus douglasii, Pinus sabiniana, pinus ponderosa	Empirical	Valuing the economic impacts of forest disturbances	Wildland-urban interface	vulnerability valuation	household characteristices	0	0	1	Static	No	In this paper, I examine the social axis of WUI fire hazard vulnerability within the community of Forest Ranch, located in california's Sierra-Cascade foothills, based on a houselhold survey of residents. I test the applicability of four social determinants of household level WUI fire hazard vulnerability identified through a literature review (risk perceptions, amenity value conflicts, instituti…	Due to amplified biophysical risks, rapid population growth, and inadequacies of existing political mechanisms, wildland–urban interface (WUI) fire hazards have become increasingly acute throughout the American West. Using a case study approach, I test the applicability of four social determinants of household level WUI fire hazard vulnerability in the community of Forest Ranch, California. Previ…	[195-w] Collins, T.W., 2005. Households, forests, and fire hazard vulnerability in the American West: A case study of a California community. Env. Hazards. 6(1), 23–37.
196w	wildfire	Gonzalez-Caban	USA	1993	Improving the U.S. Forest Service's Fire Management Planning System Capabilities to Use Non-Market Values	Wildfire	Fire management planning, non-market values, national fire management analysis system, resource values	USA	Nationwide	NA	Empirical	Decision making in response to forest disturbances	Efficiency analysis	budget optimisation	cost +loss net value change	1	1	0	Static	No	This article discusses the problems faced by fire managers in determining the economic impact of fire on forest resources and how to incorporate these effects in a fire-management planning system. Emphasis is placed on the valuation of non-market outputs and how these can be incorporated into NFMAS (National Forest Management Act) used as a planning tool by fire managers.	To make the NFMAS planning model more responsive to non-market forest outputs, better information about the source and the magnitude of non-market values must be incorporated into the Forest Service Fire Management Analysis System. The approach proposed here would help provide such infiormation.	[196-w] González-Cabán, A., 1993. Improving the U.S. Forest Service's Fire Management Planning System Capabilities to Use Non-Market Values. Wildfire. 1(1), 16-21.
197w	wildfire	Sullivan	USA	1987	Evaluating the Economic Efficiency of Wilfire Rehabilitation Treatments	Western Journal of Applied Forestry	NA	USA	Northwest USA	NA	Empirical	Decision making in response to forest disturbances	Efficiency analysis	cost benefit analysis	reforestation	0	0	1	Static	No	Through based partially on economic efficiency criteria, treatments are often applied with little consideration of the risks involved. A decision-tree approach incorporates such risks in the rehabilitation decision process through the calculation of an expected value. This approach was applied to documented rehabilitation projectcs conducted on Forest Service land.	The success of emergency wildfire rehabilitation treatments applied on USDA Forest Service land is rarely documented. Though based partially on economic efficiency criteria, treatments are often applied with little consideration of the risks involved. A decision-tree approach incorporates such risks in the rehabilitation decision process through the calculation of an expected value. This approach…	[197-w] Sullivan, J., Omi, P.N., Dyer, A.A., González-Cabán, A., 1987. Evaluating the Economic Efficiency of Wildfire Rehabilitation Treatments. West. J. Appl. For. 2(2), 58–61.
198w	wildfire	Loomis	USA	1994	Estimating the Value of Reducing Fire Hazards to Old Growth Forests in the Pacific Northwest: A Contingent Valuation Approach	International Journal of Wildland Fire	Amenity benefits, survey, spotted owls	USA	Oregon	NA	Empirical	Decision making in response to forest disturbances	Wildland-urban interface	contingent valuation	fire control	1	0	0	Static	No	To expand the scope of natural resource values included in USDA Forest Service fire management analysis system, a mail survey of Oregon households regarding their willingness to pay for a fire prevention and control program on northern spotted owl critical habitat units in Oregon was performed.	To expand the scope of natural resource values included in USDA Forest Service fire management analysis system, a mail survey of Oregon households regarding their willingness to pay for a fire prevention and control program on northern spotted owl critical habitat units in Oregon was performed. Using the voter referendum format, annual willingness to pay of $77 per Oregon household was estimated.…	[198-w] Loomis, J., González-Cabán, A., 1994. Estimating the Value of Reducing Fire Hazards to Old Growth Forests in the Pacific Northwest: A Contingent Valuation Approach. Int. J. Wildland Fire. 4(4), 209-216.
199w	wildfire	Gonzalez-Caban	USA	1986	Analyzing Fuel Treatment Costs	Western Journal of Applied Forestry	NA	USA	Montana Oregon	pseudotsuga menziesii, picea, Larix occidentalis, pinus ponderosa, Pinus contorta	Empirical	Decision making in response to forest disturbances	Cost and benefits assessment	cost analysis	fire control	1	0	0	Static	No	1. Develop procedures to estimate the economic costs of fuel treatment practices commonly used . 2. Derive economic cost estimates based on physical site variables for common fuel treatment practices . 3. Determine what percentage of fuel treatment costs contribute to fire hazard reduction objectives as opposed to other jointly produced benefits.	Economically sound decisions on fuel treatment require knowledge of treatment costs. Fuel treatment costs derived using an economic cost concept on two National Forests were found to be higher than reported by accounting methods. Costs are sufficiently high and variable to question the economic feasibility of fuel treatments. Regression analysis did not show a strong relationship between fuel tre…	[199-w] González-Cabán, A., McKetta, C.W., 1986. Analyzing Fuel Treatment Costs. West. J. Appl. For. 1(4), 116–121.
200w	wildfire	Pasalodos-Tato	Finland	2010	Optimal management of Pinus pinaster in galicia (Spain) under risk of fire	International Journal of Wildland Fire	Optimization, probability of occurrence, salvage, simulation	Spain	Galicia	Pinus pinaster	Both	Decision making in response to forest disturbances	Risk management	optimal forest management	fire control	1	0	0	Dynamic	No	The aim of this study was to develop prescriptions for obtaining the maximal economic benefit from coastal Pinus pinaster forests under risk of fire. Simulation was used to predict the outcome of a certain management schedule in a certain stand with certain assumptions concerning fire risk, timber price and discounting rate. Optimisation was used to find the optimal stand management schedule for …	Pinus pinaster is the most important conifer in Galicia in terms of volume and production, occurs mainly in plantations. Forest fires are the main threat to forest plantations, affecting optimal stand management. The aim of this study was to develop management prescriptions for P. pinaster based on growth and yield models and optimisations. The objective function was soil expectation value, calcu…	[200-w] Pasalodos-tato, M., Pukkala, T., Roja Alboreca, A., 2010. Optimal management of Pinus pinaster in galicia (Spain) under risk of fire. Int. J. Wildland Fire. 19, 937-948.
201w	wildfire	Murnane	USA	2006	Catastrophe Risk models for wildfires in the Wildland-urban Interface: What insurers need	Natural hazards review	Fire hazards, risk management, insurance, models	USA	California	NA	Empirical	Decision making in response to forest disturbances	Risk management	real practices survey	insurance	1	0	0	Dynamic	No	The three main parts of a catastrophe risk model are a hazard module, a damage module, and a loss module. The discussion below focuses on improving the hazard module of a catastrophe risk model for wildfire in the WUI with a particular emphasis on the southwest California.	Insurers use catastrophe risk models to estimate loss exceedance probabilities for a range of different hazard events. The 2003 wildfires in Southern California caused over $2 billion in insured losses and increased insurer’s interest in developing risk models for wildfire in the wildland–urban interface (WUI). The three main parts of a catastrophe risk model are a hazard module, a damage module,…	[201-w] Murnane, R.R., 2006. Catastrophe Risk models for wildfires in the Wildland-urban Interface: What insurers need. Nat. Hazards Rev. 7(4), 150-156.
202w	wildfire	Vegh	USA	2013	Carbon credit possibilities and economics implications of fuel reduction treatments	Western Journal of Applied Forestry	Carbon stocks, carbon emissions, reversal risk rating, long lived wood products, net present value	USA	Arizona	Pinus ponderosa	Empirical	Decision making in response to forest disturbances	Efficiency analysis	cost benefit analysis	fire control	1	0	0	Static	No	We determined the difference in carbon stocks and Carbon emissions between treated and untreated ponderosa pine stands over 100 years on the Apache and Sitgreaves National Forests, Arizona, USA, under assumed treatment scenarios, wildfire frequency, and annual percentage of area burned.	We determined the difference in carbon (C) stocks and C emissions between treated and untreated ponderosa pine stands over 100 years on the Apache and Sitgreaves National Forests, Arizona, USA, under assumed treatment scenarios, wildfire frequency, and annual percentage of area burned. Compared with the no-action scenario, total C stocks (live and dead biomass) were lower in the treatment scenari…	[202-w] Vegh, T., Huang, C.H., Finkral, A., 2013. Carbon Credit Possibilities and Economic Implications of Fuel Reduction Treatments. West. J. Appl. For. 28(2), 57–65.
203w	wildfire	De Lasaux	USA	2009	Small parcel fuel reduction with a low-investment, high-mobility operation	Western Journal of Applied Forestry	Fuel reduction, thinning, mastication, small tree harvest, wildland-urban interface	USA	California	Pinus ponderosa, pseudotsuga menziesii, abies concolor	Empirical	Decision making in response to forest disturbances	Cost and benefits assessment	cost analysis	fire control	1	0	0	Static	No	The goal is to test an alternative approach to mechanical fuel treatment that may respond to the needs of small-parcel owners. Standard mechanical timber harvest equipment was replaced with a small rubber-tracked skid-steer base machine designed by ASV, and especially modified for forestry roperations.	Fuel reduction treatments are especially urgent near homes, where a stand replacement fire would also endanger property and human lives. However, the forested properties associated with homes are often too small for cost-effective mechanized fuel treatment performed with traditional methods and equipment. This project tested a small rubber-tracked skid-steer specially modified for forestry operat…	[203-w] DeLasaux, M.J., Hartsough, B.R., Raffaele, S., Natascia, M., 2009. Small Parcel Fuel Reduction with a Low-Investment, High-Mobility Operation. West. J. Appl. For. 24(4), 205–213.
204w	wildfire	Rideout	USA	2012	Comparing fire protection and improvement values at four major us national parks and assessing the potential for generalized value categories	International Journal of Safety and Security Engeeniring	Disturbance, grand canyon, rocky mountain, sequoia kings canyon, value elicitation, wildland fire, yellowstone	USA	California Arizona Colorado	Sequoiadendron giganteum, pinus ponderosa, Pinus contorta	Empirical	Valuing the economic impacts of forest disturbances	Cost and benefits assessment	multicriteria analysis	non market values	0	0	1	Static	No	A new approach was used to elicit relative values of a variety of natural and cultural resources to estimate the extent that managers thought these resources would be enhanced or harmed by wildfire.	A new approach was used to elicit relative values of a variety of natural and cultural resources to estimate the extent that managers thought these resources would be enhanced or harmed by wildfire. This method, while based on economic principles of utility, does not involve monetary valuation. The method is illustrated by elicitation of relative values of different forest types, wildlife habitat…	[204-w] Rideout, D., Loomis, J., Ziesler, P., Wei, Y., 2012. Comparing fire protection and improvement values at four major us national parks and assessing the potential for generalized value categories. Int. J. Safety Security Eng. 2(1), 1-12.
205w	wildfire	Berry	USA	2006	Prescribed burning costs and the WUI: economic effects in the Pacific Northwest	Western Journal of Applied Forestry	Prescribed burning, wildland-urban interface, economics, cost structure	USA	Washington Oregon	pseudotsuga menziesii, Tsuga canadensis, Cedrus, Pinus contorta, Pinus ponderosa,	Empirical	Decision making in response to forest disturbances	Cost and benefits assessment	cost analysis	prescribed burning	1	0	0	Static	No	The objective is to find the determinants of the cost of fuels management. A particluar emphasis is put on the Wildland-Urban-Interface as a explanatory variable for incresing costs.	Federal fuels managers are increasingly using prescribed fire to decrease hazardous fuels and risks to resources in wildland and urban settings. Two factors have become apparent throughout the last several years: prescribed burning costs are rising, and costs exhibit substantial variability (NIFC 2003). Federal fire managers are bound by federal policy to allocate resources efficiently, yet this …	[205-w] Berry, A.H., Donovan, G., Hesseln, H., 2006. Prescribed Burning Costs and the WUI: Economic Effects in the Pacific Northwest. West. J. Appl. For. 21(2), 72–78.
206w	wildfire	Mc Iver	USA	2003	Environmental effects and economics of mechanized logging for fuel reduction in northeastern oregon mixed-conifer stands	Western Journal of Applied Forestry	Fire risk reduction, soil compaction, skyline yarding, forwarder, single grip harvester	USA	Oregon	larix occidentalis, pinus contorda, pseudotsuga menziesii, abies grandis, A. lasiocarpa, picea engelmannii,	Empirical	Decision making in response to forest disturbances	Efficiency analysis	cost benefit analysis	fire control	1	0	0	Static	No	Research objectives were: (1) evaluate the efficacy of fuel reduction by these two mechanized-harvest systems; and (2) compare skyline yarding and forwarding, by measuring their relative cost and production, fuel reduction capabilities, and some of their environmental effects. 3 types of environmental effects were evaluated: loss of large woody material for wildlife, stand damage, and soil distur…	Fuel reduction by mechanical thinning and removal was studied in mixed-conifer stands in northeastern Oregon between 1995 and 1997. A single-grip harvester was coupled with either a forwarder or a skyline yarding system, and operational economics, fuel reduction, stand damage, soil disturbance, effects on soil biota and down-woody material were measured in three replicates of paired stands. After…	[206-w] McIver, J.D., Adams, P.W., Doyal, J.A., Drews, E.S., Hartsough, B.R., Kellogg, L.D., Niwa, C.G., Ottmar, R., Peck, R., Taratoot, M., Torgersen, T., Youngblood, A., 2003. Environmental Effects and Economics of Mechanized Logging for Fuel Reduction in Northeastern Oregon Mixed-Conifer Stands. West. J. Appl. For. 18(4), 238–249.
207w	wildfire	Montgomery	USA	1986	Allowable cut effect and fire-damage appraisal	Western Journal of Applied Forestry	NA	USA	Washington Oregon	pseudotsuga menziesii	Empirical	Decision making in response to forest disturbances	Efficiency analysis	cost analysis	fire control	0	1	0	Static	No	Traditional analysis computes the present net worth of harvest and other benefits lost on a stand by stand basis. It assumes harvest scheduling without constraints. Forest planning, on the other hand, requires constraints on harvest scheduling and selection of a preferred alternative schedule.	Analysis of investment in forest fire protection and control first requires appraisal of potential loss. Traditional analysis computes the present net worth of harvest and other benefits lost on a stand-by-stand basis. It assumes harvest scheduling without constraints. Forest planning, on the other hand, requires constraints on harvest scheduling and selection of a preferred alternative schedule.…	[207-w] Montgomery, C.A., Brodie, J.D., Cleaves, D.A., 1986. Allowable cut effect and fire-damage appraisal. West. J. Appl. For. 1, 100-103.
208w	wildfire	North	USA	1975	Planning wildfire protection for the santa monica mountains: an economic analysis of alternatives	Fire Journal	NA	USA	California	NA	Empirical	Decision making in response to forest disturbances	Efficiency analysis	cost analysis	cost +loss net value change	1	0	0	Static	No	We will describe an economic analysis of alternative wildland fire portection policies for the santa monica mountains.	The economic analysis has provided a useful framework for fire protection planning in that area. The results show that from a social standpoint he most cost effective means for protecting the santa monica mountains from wildfire is for all houses to have fire-resistant roofs and 100 feet of brush clearance.	[208-w] North, D.W., Offensend, F.L., Smart, C.N., 1975. Planning wildfire protection for the Santa Monica mountains: an economic analysis of alternatives. Fire J. 69-78.
209w	wildfire	Sparhawk	USA	1925	The use of liability ratings in planning forest fire protection	Journal of Agricultural research	NA	USA	Western USA	Pinus palustris, Pinus lambertiana, Calocedrus decurrens, Pseudotsuga menziesii, Laricoideae, Pinus contorta, picea, abies, Pinus strobus,	Empirical	Decision making in response to forest disturbances	Efficiency analysis	cost analysis	fire control	0	1	0	Static	No	First, it was desired to ascertain if some scientific method could be found by means of which it sould be possible to determine how much money can justifiably be spent for fire protection on the national forests. the second objective was to provide a basis for the proper distribution of available protection funds between the different units of the organization.	The results of the study seem to indicate that so far, with the inadequate data avilable, no absolute mathematical rules or formulae can be established to fulfill either of these purpose. It is believed however, that the study,even though based on admittedly unsatisfactory data, has yielded some considerable value both in helping to determine the total amount of expenditures justifiable, and in d…	[209-w] Sparhawk, W.N., 1925. The use of liability ratings in planning forest fire protection. J. Agric. Res. 30(8), 693-762.
210w	wildfire	Hyytiainen	Finland	2010	Evaluation of forest management systems under risk of wildfire	European journal of forest research	NA	USA	Idaho	pseudotsuga menziesii, picea engelmannii, abies grandis, pinus contorda, pinus ponderosa, abies lasiocarpa, tsuga heterophylla, larix occidentalis, thuja plicata, pinus monticola	Both	Decision making in response to forest disturbances	Risk management	optimal forest management	fire control	1	0	0	Dynamic	No	We evaluate the economic efficiency of even- and uneven-aged management systems under risk of wildfire. The management problems are formulated for a mixed-conifer stand and approximations of the optimal solutions are obtained using simulation optimization. The Northern Idaho variant of the Forest Vegetation Simulator and its Fire and Fuels Extension is used to predict stand growth and fire effect…	We evaluate the economic efficiency of even- and uneven-aged management systems under risk of wildfire. The management problems are formulated for a mixed-conifer stand and approximations of the optimal solutions are obtained using simulation optimization. The Northern Idaho variant of the Forest Vegetation Simulator and its Fire and Fuels Extension is used to predict stand growth and fire effect…	[210-w] Hyytiäinen, K., Haight, R.G., 2010. Evaluation of forest management systems under risk of wildfire. Eur.J. Forest. Res. 129. 909-919.
211w	wildfire	Davis	USA	2014	The Community Economic Impacts of Large Wildfires: A Case Study from Trinity County, California	Society and Natural Resources	Economic impacts, forest communities, labor marlets, large wildfires,suppression spending	USA	California	Pseudotsuga menziesii, quercus	Empirical	Valuing the economic impacts of forest disturbances	Wildland-urban interface	real practices survey	employment	0	0	1	Static	No	We conducted a case study of the impacts of large wildfires in 2008 in Trinity County, California, by examining labor market, suppression spending, and qualitative interview data.	Wildfires are increasing in severity and frequency in the American West, but there is limited understanding of their economic effects at the community level. We conducted a case study of the impacts of large wildfires in 2008 in Trinity County, California, by examining labor market, suppression spending, and qualitative interview data. We found that the 2008 fires had interrelated effects on seve…	[211-w] Davis, E.J., Moseley, C., Nielsen-Pincus, M., Jakes, P.J., 2014. The Community Economic Impacts of Large Wildfires: A Case Study from Trinity County, California. Soc. Natur. Resour. 27(9), 983–993.
1pe	pest	Holmes	USA	1991	Price and welfare effects of catastrophic forest damage from southern pine beetle epidemics	Forest Science	Intervention analysis, impact assessment, time series	USA	Texas Louisiana	Pinus taeda, Pinus echinata	Both	Valuing the economic impacts of forest disturbances	Cost and benefits assessment	price and welfare impact	pine beetle	0	0	1	Dynamic	No	To introduce and use an economic model of timber supply and demand to develop a new technique for estimating short-run market level impacts of catastrophic forest damages	Southern pine beetle (Dendroctonus frontalis) epidemics are periodically responsible for catastrophic levels of mortality to southern yellow pine’ forests. Traditional forest damage appraisal techniques developed for site specific economic analysis are theoretically weak since they do not consider aggregate impacts across ecosystems and related markets. Because the traditional model estimates los…	[1-pe] Holmes, T.P., 1991. Price and welfare effects of catastrophic forest damage from Southern pine beetle epidemics. Forest Sci. 37(2), 500–516.
2pe	pest	Michalson	USA	1975	Economic impact of mountain pine beetle on outdoor recreation	Southern journal of agricultural economics	NA	USA	Idaho	pinus	Empirical	Valuing the economic impact of forest disturbances	Wildland-urban interface	recreational impact	pine beetle	0	1	0	Static	No	To estimate the economic impact of the Mountain Pine Beetle infestation on recreational resources of the area and project this economic impact future recreational use	This study used demand models to estimate the economic impact of Mountain Pine Beetles on recreational use in the Targhee National Forest. The procedure estimated the demand for both infested and non-infested campgrounds compared consumer surplus and transfer cost used for this study were obtained during the estimates derived from models. These were then used to simulate conditions, to determine …	[2-pe] Michalson, E.L., 1975. Economic impact of mountain pine beetle on outdoor recreation. South. J. Agr. Econ. 7(2), 43–50.
3pe	pest	Thompson	USA	1979	Evaluation of alternative forest system management policies The Case of the spruce budworm in New Brunswick	Journal of Environmental Economics and Management	NA	Canada	New Brunswick	picea	Both	Decision making in response to forest disturbances	Efficiency analysis	expected utility	spruce budworm	1	0	0	Dynamic	No	To explore an alternative to the utility measurement approach for comparing forest management policies.	A major difficulty in choosing a forest management policy that regulates yearly spraying and logging levels is the fact that such a choice involves comparisons among risky alternatives. Practical and theoretical constraints often make the specification of a utility function for the system infeasible. This paper demonstrates that by making reasonable and easily verifiable assumptions about some pr…	[3-pe] Thompson, W.A., Holling, C.S., Kira, D., Huang, C.C., Vertinskf, I., 1979. Evaluation of alternative forest system management policies the case of the spruce budworm in New Brunswick. J. Environ. Econ. Manag. 6(1), 51–68.
4pe	pest	Liebhold	USA	1986	Estimating and valuing western pine beetle impacts	Forest Science	Dendroctonus brevicomis, economics, coleoptera, scolytidae, tree mortality, bark beetle	USA	California	Pinus ponderosa	Both	Valuing the economic impacts of forest disturbances	Cost and benefits assessment	bioeconomic modelling	pine beetle	0	0	1	Dynamic	Yes	To estimate the value at risk from western pine beetle-caused tree mortality	A tree growth and mortality model was developed to simulate timber production with and without tree mortality caused by the western pine beetle, Dendroctonus brevicomis LeConte. Stumpage value at time of harvest was discounted back to the time of mortality. A logging cost model was used to estimate revenue generated from salvaging killed trees. These values were assembled to estimate the value at…	[4-pe] Liebhold, A.M., Berck, P., Williams, N.A., Wood, D.L., 1986. Estimating and Valuing Western Pine Beetle Impacts. Forest Sci. 32(2), 325–338.
5pe	pest	Herrick	USA	1981	Forest pest management economics--application to the gypsy moth	Forest Science	Lymantria dispar, least cost analysis, program allocation model	USA	Pennsylvania	Quercus	Both	Decision making in response to forest disturbances	Efficiency analysis	least cost plus loss	gypsy moth	0	0	1	Static	No	To illustrate incremental analysis of impacts and costs as one way to pursue maximum effectiveness vis-à-vis investment in forest pest management, thanks to an adaptation of least-cost-plus-loss economic theory, using gypsy moth control	The use of resources is needed to reduce the level of undesirable impacts caused by forest pest infestation. Pest management systems give results that are in the form of a reduction of impact rather than a physical product. Thus, management costs should be balanced against the reduction of impact. An adaptation of least-cost-plus-loss economic theory, using gypsy moth control, illustrates increme…	[5-pe] Herrick, O.W., 1981. Forest Pest Management Economics–Application to the Gypsy Moth. Forest Sci. 27(1), 128–138.
6pe	pest	Irland	USA	1980	Pulpwood, pesticides, and people: Controlling spruce budworm in northeastern North America	Environmental Management	Spruce budworm, insecticides, forest nanagement, spruce fir forests, pest control, northeastern north america, choristoneura fumiferana	USA, Canada	Maine, Quebec, New Brunswick	Picea Abies	Empirical	Decision making in response to forest disturbances	Wildland-urban interface	generalities	spruce budworm	1	1	1	Static	No	To review the economic importance of the spruce-fir forests of northeastern North America, and the potential impact of spruce budworm on that forest, and the industry it supports. To review the basic economics of forest pest management and summarize the policy actions taken against the budworm in different states and provinces	The eastern spruce budworm is a major forest pest over the continental range of the spruce-fir forest ecosystem and its southern ecotonal fringes in Canada and the northeastern United States. The current budworm outbreak illustrates the difficulty of arriving at economically sound and publicly acceptable forest pest control policies. Policies ranging from no use of chemical control to annual wide…	[6-pe] Irland, L.C., 1980. Pulpwood, pesticides, and people. Controlling spruce budworm in northeastern North America. Environ. Manage. 4(5), 381–389.
7pe	pest	Marty	USA	1960	Appraising white-pine weevil control opportunities	Journal of Forestry	NA	USA	New York	Pinus strobus	Empirical	Decision making in response to forest disturbances	Efficiency analysis	cost benefit analysis	weevil	1	1	1	Static	No	To describe how the Department of Conservation plans to use two steps (stating control objectives and comparing alternate means) in developing a weevil-control program in New York State	The bureau selected several immediate objectives. The initial program was to be a cooperative state and federal venture to test the feasibility of weevil control on a large scale. It would be restricted initially to (1) two New York Forest Districts; (2) state or county land; (3) white pine plantations; (4) plantations currently less than 20 feet in average total height; and (5) 90-percent-effect…	[7-pe] Marty, R.J., Alison, G.R., 1960. Appraising White-Pine Weevil Control Opportunities. J. Forest. 58(3), 203–206.
8pe	pest	Leuschner	USA	1978	Estimating the southern pine beetle's impact on reservoir campsites	Forest Science	Dendroctonus frontalis, economics, benefit cost, demand analysis, recreation value	USA	Texas	pinus	Empirical	Valuing the economic impact of forest disturbances	Wildland-urban interface	recreational impact	pine beetle	0	1	0	Static	No	To develop a methodology to estimate recreation benefits for a D.frontalis control program and test the methodology by applying it in East Texas	Campground demand functions are estimated and recreation value measured by the area under the demand curve. The value of an independent variable, percent of the campground covered by pine crowns, is varied to simulate Dendroctonus frontalis attacks, and recreation value is reestimated. The difference between the two recreation values is the onsite loss caused by people no longer visiting the atta…	[8-pe] Leuschner, W.A., Young, R.L., 1978. Estimating the Southern Pine Beetle’s Impact on Reservoir Campsites. Forest Sci. 24(4), 527–537.
9pe	pest	Reed	Canada	1987	Techniques for assessing the effects of pest hazards on long-run timber supply	Canadian Journal of Forest Research	NA	Canada	British Columbia	Pinus contorta	Both	Valuing the economic impact of forest disturbances	Cost and benefits assessment	impact on timber supply	pine beetle	0	0	1	Dynamic	Yes	To develop stand-level and forest-level models for the purpose of assessing the effects of pest hazards on long-term timber supply	Stand-level and forest-level models are developed for the purpose of assessing the effects of pest hazards on long-term timber supply. The stand-level model yields formulas for the long-run average yield and the land expectation value when both the risk of infestation by pests and the risk of total destruction by fire are present. Infestations are assumed to occur with a probability dependent upo…	[9-pe] Reed, W.J., Errico, D., 1987. Techniques for assessing the effects of pest hazards on long-run timber supply. Can. J. Forest Res. 17(11), 1455–1465.
10pe	pest	Sims	USA	2010	A dynamic bioeconomic analysis of mountain pine beetle epidemics	Journal of Economic Dynamics & Control	Mountain pine beetle, cycles, stock externality, public forest management	USA	Western United States	Pinus contorta	Theoretical	Decision making in response to forest disturbances	Efficiency analysis	alternative management strategies	pine beetle	0	1	1	Dynamic	Yes	To develop a bioeconomic model of timber harvesting that includes dynamic interactions between mountain pine beetle and a lodgepole pine forest with a disaggregated size structure	In this paper, we develop a bioeconomic model of timber harvesting that includes dynamic interactions between mountain pine beetle (MPB) and a lodgepole pine forest with a disaggregated size structure. The model is used to investigate the consequences of alternative public management strategies on forest dynamics in the presence of MPB outbreaks. Management practices similar to those commonly pra…	[10-pe] Sims, C., Aadland, D., Finnoff, D., 2010. A dynamic bioeconomic analysis of mountain pine beetle epidemics. J. Econ. Dyn. Control. 34(12), 2407–2419.
11pe	pest	Patriquin	Canada	2007	Beetles, trees, and people: Regional economic impact sensitivity and policy considerations related to the mountain pine beetle infestation in British Columbia, Canada	Forest Policy and Economics	Computable general equilibrium, mountain pine beetle, natural disturbance, economic impact analysis, transition, community stability	Canada	British Columbia	pinus	Empirical	Valuing the economic impacts of forest disturbances	Efficiency analysis	general equilibrium	pine beetle	0	1	1	Dynamic	No	To investigate the regional economic impact sensitivity to the current mountain pine beetle infestation in five study areas of British Columbia, Canada, using a computable general equilibrium framework	This article investigates the regional economic impact sensitivity to the current mountain pine beetle infestation in five study areas of British Columbia, Canada, using a computable general equilibrium framework. Baseline general equilibrium economic databases are constructed for each region using a hybrid data collection approach involving primary and secondary sources. A computable general equ…	[11-pe] Patriquin, M.N., Wellstead, A.M., White, W.A., 2007. Beetles, trees, and people: Regional economic impact sensitivity and policy considerations related to the mountain pine beetle infestation in British Columbia, Canada. For. Policy Econ. 9(8), 938–946.
12pe	pest	Anderson	USA	1987	Assessing the risk of insect attack in plantation investments	Journal of Forestry	NA	USA	Hypothetical	Pinus taeda	Empirical	Decision making in response to forest disturbances	Risk management	internal rate of return	pine beetle	1	1	1	Dynamic	No	To use the Hertz-Thomas method of risk analysis to determine if landowners could obtain a reasonable return on investments in loblolly pine plantations located in the Southern Coastal Plain and subject to attacks by the southern pine beetle	Results of the analysis showed that the mean number of spots was greatest for the high attack level in unthinned stands (6.55 spots per 120 acres over 35 years). The maximum loss per stand was only 5.6 acres. Thinned stands subject to low-level attacks had significantly higher real rates of return on investment (13.28 percent) than other stands (averaging 11-12 percent). Unthinned stands subject …	[12-pe] Anderson, W.C., Guldin, R.W., Vasievich, J.M., 1987. Assessing the Risk of Insect Attack in Plantation Investments. J. Forest. 85(1), 46–47.
13pe	pest	Rumpf	USA	1985	Improving efficiency in a forest pest control spray program	Interfaces	Natural resources, programming, linear applications	USA	Maine	Picea Abies	Both	Decision making in response to forest disturbances	Efficiency analysis	pest control program	spruce budworm	0	1	1	Dynamic	No	To present a mathematical programming model which determines the lowest cost set of flight plans and provides "what if" analyses for changes in operating conditions in the case of The Maine Forest Service aerial spray program against spruce budworms	A mathematical model of the spruce budworm suppression project's aerial spray operation has saved time and reduced costs for the Maine Forest Service. The model successfully applies mathematical programming in support of natural resources management. Future plans include implementing the model on the Forest Service's microcomputers and training project staff to run the model as required.	[13-pe] Rumpf, D.L., Melachrinoudis, E., Rumpf, T., 1985. Improving Efficiency in a Forest Pest Control Spray Program. Interfaces. 15(5), 1–11.
14pe	pest	Moore	USA	2011	An attribute-based approach to contingent valuation of forest protection programs	Journal of Forest Economics	Contingent valuation, forest conservation, invasive species, ecological services, non use value	USA	North Carolina	Tsuga	Empirical	Decision making in response to forest disturbances	Wildland-urban interface	contingent valuation	hemlock woolly algerid	0	1	1	Static	No	To develop an attribute-based contingent valuation approach that permits to perform cost-benefit analysis on control programs and inform the distribution of mitigation effort over land units that provide different types of environmental services	The hemlock woolly adelgid is an invasive insect that is damaging hemlock forests in the eastern United States. Several control methods are available but forest managers are constrained by cost, availability, and environmental concerns. As a result forest managers must decide how to allocate limited conservation resources over heterogeneous landscapes. We develop an attribute-based contingent val…	[14-pe] Moore, C.C., Holmes, T.P., Bell, K.P., 2011. An attribute-based approach to contingent valuation of forest protection programs. J. Forest Econ. 17(1), 35–52.
15pe	pest	Kovacs	USA	2014	A bioeconomic analysis of an emerald ash borer invasion of an urban forest with multiple jurisdictions	Resource and Energy Economics	Invasive species, management, spatial control, emerald ash borer, non linear programming	USA	Minnesota	Fraxinus spp.	Both	Decision making in response to forest disturbances	Efficiency analysis	optimal control	emerald ash borer	1	1	1	Dynamic	Yes	To develop a spatial-dynamic model of the optimal control of emerald ash borer (EAB) in the Twin Cities metropolitan area of Minnesota, USA	Bio-invasions occur in management mosaics where local control affects spread and damage across political boundaries. We address two obstacles to local implementation of optimal regional control of a bio-invasion that damages public and private resources across jurisdictions: lack of local funds to protect the public resource and lack of access to protect the private resource. To evaluate these ob…	[15-pe] Kovacs, K.F., Haight, R.G., Mercader, R.J., McCullough, D.G., 2014. A bioeconomic analysis of an emerald ash borer invasion of an urban forest with multiple jurisdictions. Resour. Energ. Econ. 36(1), 270–289.
16pe	pest	Holmes	USA	2010	A spatial-dynamic value transfer model of economic losses from a biological invasion	Ecological Economics	Invasive species, hemlock woolly adelgid, adelges tsugae, population dynamics, non market values, economic damage, quantile regression	USA	New Jersey, Massachusetts	tsuga	Both	Valuing the economic impacts of forest disturbances	Wildland-urban interface	residential property	hemlock woolly algerid	0	0	1	Dynamic	Yes	To provide an economic framework designed to measure the landscape scale economic impacts of a biological invasion in forests with explicit recognition of spatial-dynamic processes	Rigorous assessments of the economic impacts of introduced species at broad spatial scales are required to provide credible information to policy makers. We propose that economic models of aggregate damages induced by biological invasions need to link microeconomic analyses of site-specific economic damages with spatial-dynamic models of value change associated with invasion spread across the mac…	[16-pe] Holmes, T.P., Liebhold, A.M., Kovacs, K.F., Von Holle, B., 2010. A spatial-dynamic value transfer model of economic losses from a biological invasion. Ecol. Econ. 70(1), 86–95.
17pe	pest	Marten	USA	2011	An options based bioeconomic model for biological and chemical control of invasive species	Ecological Economics	Invasive species, real options, integrated pest management, biological control	USA	Eastern USA	tsuga	Both	Decision making in response to forest disturbances	Efficiency analysis	cost benefit analysis	hemlock woolly algerid	1	1	1	Dynamic	No	To develop a general stochastic optimal control framework that accommodates multiple interacting species while accounting for uncertainty in the temporal population dynamics	The management of non-native invasive species is a complex but crucial task given the potential for economic and environmental damages. For many invasions the development of socially optimal control strategies requires more than is offered by the single-species, single-control models that have dominated this area of research. We develop a general stochastic optimal control framework that accommod…	[17-pe] Marten, A.L., Moore, C.C., 2011. An options based bioeconomic model for biological and chemical control of invasive species. Ecol. Econ. 70(11), 2050–2061.
18pe	pest	Slaney	Canada	2010	Assessing costs and benefits of pest management on forested land bases in eastern and western Canada	Journal of Forest Economics	Spruce budwom, decision support system, timber product value, protection costs, insecticide use, benefit cost ratio, net present value	Canada	New Brunswick	Picea Abies	Empirical	Decision making in response to forest disturbances	Efficiency analysis	cost benefit analysis	spruce budworm	1	1	0	Dynamic	Yes	To incorporate protection costs and timber product values into the Spruce Budworm Decision Support System in order to evaluate economic aspects of Spruce Budworm control	To assist pest management planning, the Canadian Forest Service developed the Spruce Budworm Decision Support System (SBWDSS), which quantifies the timber supply impacts of protecting stands against spruce budworm (Choristoneura fumiferana Clem.) defoliation. We incorporated protection costs and timber product values in this system to evaluate economic aspects of spruce budworm control. The analy…	[18-pe] Slaney, G.L., Lantz, V.A., MacLean, D.A., 2010. Assessing costs and benefits of pest management on forested landbases in eastern and western Canada. J. Forest Econ. 16(1), 19–34.
19pe	pest	Chang	Canada	2012	Benefit-cost analysis of spruce budworm (Choristoneura fumiferana Clem.) control: Incorporating market and non-market values	Journal of Environmental Management	Contingent valuation, timber supply model, natural disturbances, forest pest management, forest protection, benefit cost ratio, net present value, new brunswick	Canada	New Brunswick	Abies balsamea, Picea spp.	Empirical	Decision making in response to forest disturbances	Efficiency analysis	cost benefit analysis	spruce budworm	1	1	0	Dynamic	No	To employ a benefit-cost analysis framework to estimate market and non-market benefits and costs of controlling future spruce budworm outbreaks on Crown forest lands in New Brunswick, Canada	This study employs a benefit-cost analysis framework to estimate market and non-market benefits and costs of controlling future spruce budworm (Choristoneura fumiferana) outbreaks on Crown forest lands in New Brunswick, Canada. We used: (i) an advanced timber supply model to project potential timber volume saved, timber value benefits, and costs of pest control efforts; and (ii) a recent continge…	[19-pe] Chang, W.Y., Lantz, V.A., Hennigar, C.R., MacLean, D.A., 2012. Benefit-cost analysis of spruce budworm (Choristoneura fumiferana Clem.) control: Incorporating market and non-market values. J. Environ. Manage. 93(1), 104–112.
20pe	pest	Kovacs	USA	2010	Cost of potential emerald ash borer damage in U.S. communities, 2009–2019	Ecological Economics	Natural disaster, invasive species, emerald ash borer, cost of ash treatment, removal and replacement	USA	Michigan, Ohio, Indiana	Fraxinus spp.	Empirical	Valuing the economic impacts of forest disturbances	Cost and benefits assessment	cost analysis	emerald ash borer	0	1	1	Dynamic	Yes	To estimate the discounted cost of ash treatment, removal, and replacement on developed land within communities in a 25-state study area centered on Detroit using simulations of emerald ash borer spread and infestation over the next decade (2009–2019)	Emerald ash borer (Agrilus planipennis Fairmaire), a phloem-feeding beetle native to Asia, was discovered near Detroit, Michigan and Windsor, Ontario in 2002. As of March 2009, isolated populations of emerald ash borer (EAB) have been detected in nine additional states and Quebec. EAB is a highly invasive forest pest that has the potential to spread and kill native ash trees (Fraxinus sp.) throug…	[20-pe] Kovacs, K.F., Haight, R.G., McCullough, D.G., Mercader, R.J., Siegert, N.W., Liebhold, A.M., 2010. Cost of potential emerald ash borer damage in U.S. communities, 2009–2019. Ecol. Econ. 69(3), 569–578.
21pe	pest	Gatto	Italy	2009	Economic assessment of managing processionary moth in pine forests: A case-study in Portugal	Journal of Environmental Management	Pest management, pine processionary moth, cost benefit analysis, thaumetopoea pitocampa, pinus	Portugal	Setubal peninsula	Pinus pinaster	Empirical	Decision making in response to forest disturbances	Efficiency analysis	cost benefit analysis	processoring moth	0	1	1	Dynamic	No	To assess the private and social profitability of current strategies for managing processionary moth in Portuguese pine forests, looking at economic and environmental costs and benefits	This paper assesses the private and social profitability of current strategies for managing processionary moth (Thaumetopoea pityocampa) in Portuguese pine forests, looking at economic and environmental costs and benefits. Costs include the expenses for forest treatment and the social costs of threats to human health (dermatitis amongst others); benefits are assessed in terms of both revenue and …	[21-pe] Gatto, P., Zocca, A., Battisti, A., Barrento, M.J., Branco, M., Paiva, M.R., 2009. Economic assessment of managing processionary moth in pine forests: A case-study in Portugal. J. Environ. Manage. 90(2), 683–691.
22pe	pest	Schwab	Canada	2011	Modeling the timber supply impact of introducing weevil-resistant spruce in British Columbia with cellular automata	Forest Policy and Economics	Decision support systems, spruce weevil, economics, spatial modeling, cellular automata	Canada	British Columbia	Picea sitchensis, Picea glauca, Pinea glauca × Picea engelmanni	Both	Decision making in response to forest disturbances	Cost and benefits assessment	impact on timber supply	weevil	1	1	1	Dynamic	Yes	To introduce a model that scales stand-level processes to their large-scale implications by combining elements of growth and yield modeling, insect infestation modeling, and large-scale spatial harvest simulation	Assessing the impacts of cumulative, non-lethal damages to forests poses a particular challenge to forest management planning since cumulative merchantable volume losses are not known until the time of harvest. This paper introduces a model that scales stand-level processes to their large-scale implications by combining elements of growth and yield modeling, insect infestation modeling, and large…	[22-pe] Schwab, O., Maness, T., Bull, G., Welham, C., Seely, B., Blanco, J., 2011. Modeling the timber supply impact of introducing weevil-resistant spruce in British Columbia with cellular automata. For. Policy Econ. 13(1), 61–68.
23pe	pest	Slaney	Canada	2009	The economics of carbon sequestration through pest management: application to forested landbases in New Brunswick and Saskatchewan, Canada	Forest Policy and Economics	Spruce budworm, carbon sequestration, carbon credits, costs and benefits	Canada	New Brunswick, Saskatchewan	picea	Empirical	Decision making in response to forest disturbances	Efficiency analysis	cost benefit analysis	spruce budworm	1	1	1	Dynamic	Yes	To analyse the potential costs and benefits of sequestering (protecting) carbon in forests through pest management activities	This analysis employs a spruce budworm (Choristoneura fumiferana Clem.) decision support system to examine costs and benefits of sequestering (protecting) carbon in forests through pest management. We analyzed 24 alternative spruce budworm protection scenarios for outbreaks on Prince Albert Forest Management Area (PAFMA) in Saskatchewan and Crown License 1 in New Brunswick. Scenarios included two…	[23-pe] Slaney, G.L., Lantz, V.A., MacLean, D.A., 2009. The economics of carbon sequestration through pest management: application to forested landbases in New Brunswick and Saskatchewan, Canada. For. Policy Econ. 11(7), 525–534.
24pe	pest	Kovacs	USA	2011	The influence of satellite populations of emerald ash borer on projected economic costs in U.S. communities, 2010–2020	Journal of Environmental Management	Invasive species impact, exotic forest insect management, spatial damage assessment	USA	Northestern USA	Fraxinus spp.	Empirical	Valuing the economic impacts of forest disturbances	Cost and benefits assessment	cost analysis	emerald ash borer	0	1	1	Dynamic	Yes	To estimate the economic costs caused by emerald ash borer for the 10-yr period from 2010 to 2020 for scenarios of fewer emerald ash borer satellite populations than those found from 2005 to 2010 and slower expansion of satellite populations found in 2009	The invasion spread of the emerald ash borer (Agrilus planipennis Fairmaire) (Coleoptera: Buprestidae) is characterized by the formation of satellite populations that expand and coalesce with the continuously invading population front. As of January 2010, satellite infestations have been detected in 13 states and two Canadian provinces. Understanding how newly established satellite populations ma…	[24-pe] Kovacs, K.F., Mercader, R.J., Haight, R.G., Siegert, N.W., McCullough, D.G., Liebhold, A.M., 2011. The influence of satellite populations of emerald ash borer on projected economic costs in U.S. communities, 2010–2020. J. Environ. Manage. 92(9), 2170–2181.
25pe	pest	Huitu	Finland	2009	Density-dependent vole damage in silviculture and associated economic losses at a nationwide scale	Forest Ecology and Management	Damage, financial losses, monitoring, seeding, spruce, vole	Finland	Nationwide	Picea abies, Pinus sylvestris, Betula sp., Larix sp., Populus sp.	Empirical	Valuing the economic impacts of forest disturbances	Cost and benefits assessment	cost analysis	vole	0	1	1	Static	No	To carry out a nationwide assessment of the incidence, spatial extent and economic value of damage and its relation to vole abundance in privately owned forests during the winter 2005/06	Voles inflict damage to silviculture by debarking or severing tree seedlings. The large-scale impacts of vole damage to silviculture, both in terms of severity and financial losses are, however, poorly known. In autumn 2005, cyclically fluctuating vole populations were at their highest in Finland for over 15 years, which led to extensive damage to silviculture during the winter 2005/06. We carrie…	[25-pe] Huitu, O., Kiljunen, N., Korpimäki, E., Koskela, E., Mappes, T., Pietiäinen, H., Pöysä, H., Henttonen, H., 2009. Density-dependent vole damage in silviculture and associated economic losses at a nationwide scale. Forest Ecol. Manag. 258(7), 1219–1224.
26pe	pest	Yemshanov	Canada	2009	A bioeconomic approach to assess the impact of an alien invasive insect on timber supply and harvesting: a case study with Sirex noctilio in eastern Canada	Canadian Journal of Forest Research	NA	Canada	Eastern canada	Pinus sylvestris, Pinus resinosa, Pinus strobus, Pinus banksiana	Both	Valuing the economic impacts of forest disturbances	Efficiency analysis	impact on timber supply	sirex noctilio	1	1	1	Dynamic	No	To present a model that assesses the potential impact of a new alien insect species, Sirex noctilio Fabricius, on pine timber supply and harvest activities in eastern Canada	This study presents a model that assesses the potential impact of a new alien insect species, Sirex noctilio Fabricius, on pine timber supply and harvest activities in eastern Canada. We integrate the spread of S.noctilio with a broad-scale growth and harvest allocation model. Projections of pine mortality range between 25 *106 and 115*106 m3 over 20 years depending on S.noctilio spread and impac…	[26-pe] Yemshanov, D., McKenney, D.W., de Groot, P., Haugen, D., Sidders, D., Joss, B., 2009. A bioeconomic approach to assess the impact of an alien invasive insect on timber supply and harvesting: a case study with Sirex noctilio in eastern Canada. Can. J. Forest Res. 39(1), 154–168.
27pe	pest	Prestemon	USA	2013	An economic assessment of mountain pine beetle timber salvage in the west	Western Journal of Applied Forestry	Insects, wood products, markets, epidemic, spatial equilibrium	USA	Colorado, Idaho, Montana, Wyoming	pinus	Empirical	Decision making in response to forest disturbances	Efficiency analysis	cost benefit analysis	pine beetle	0	1	1	Dynamic	No	To simulate alternative salvage intensity levels on national forests and on other public and private lands where dead standing timber could be potentially recovered and entered into product markets in order to estimate total costs and revenues from salvage and thereby illuminating the economic dimensions of greater salvage removals	The mountain pine beetle has killed lodgepole pine and other species of pines in the western United States in an ongoing epidemic. The most heavily affected states are in the interior West: Colorado, Idaho, Montana, and Wyoming, with smaller losses elsewhere. Timber salvage is one response to the epidemic, which could generate revenues for affected landowners and provide wood to forest product ma…	[27-pe] Prestemon, J.P., Abt, K.L., Potter, K.M., Koch, F.H., 2013. An Economic Assessment of Mountain Pine Beetle Timber Salvage in the West. West. J. Appl. For. 28(4), 143–153.
28pe	pest	Clarke	USA	2003	Analysis of the southern pine beetle suppression program on the national forests in Texas in the 1990s	Southern Journal of Applied Forestry	Dendroctonus frontalis, wilderness, direct control, insect suppression, economic analysis	USA	Texas	Pinus taeda, Pinus echinata	Empirical	Decision making in response to forest disturbances	Efficiency analysis	cost benefit analysis	pine beetle	0	1	1	Dynamic	No	The objectives of this article are to: (1) chronicle SPB activity and suppression actions on the NFT during the 1990s; (2) assess the effectiveness of SPB suppression by comparing resource losses on the managed forest area, where suppression is allowed, with those in wilderness, where suppression is severely restricted; (3) gauge the efficacy of the individual treatment methods applied; and (4) e…	Infestations of the southern pine beetle (SPB) (Dendroctonus frontalis Zimmermann) affected 7,929 ac of managed forest and 13,346 ac of wilderness on the National Forests in Texas (NFT) during the 1990s. Direct control treatments were applied to two-thirds of the 8,486 infestations on managed forest; the average size of treated spots was 1.3 ac. Inactive infestations averaged only 0.25 ac. Cut-an…	[28-pe] Clarke, S.R., Billings, R.F., 2003. Analysis of the Southern Pine Beetle Suppression Program on the National Forests in Texas in the 1990s. South. J. Appl. For. 27(2), 122–129.
29pe	pest	Asaro	USA	2006	Control of low-level nantucket pine tip moth populations: A cost-benefit analysis	Southern Journal of Applied Forestry	Rhyacionia frustrana, pinus taeda, damage treshold, chemical control	USA	Georgia	Pinus taeda	Empirical	Decision making in response to forest disturbances	Efficiency analysis	cost benefit analysis	pine tip moth	0	1	1	Dynamic	No	To establish an economic damage threshold beyond which chemical control of nantucket pine tip moth populations becomes cost-effective	The Nantucket pine tip moth, Rhyacionia frustrana, an important pest of intensively managed loblolly pine, can cause significant long-term volume loss in plantations. The primary objective of this study was to establish an economic damage threshold beyond which chemical control of this pest becomes cost-effective. Tip moth damage estimates were obtained from 200 trees for each generation over a 3…	[29-pe] Asaro, C., Carter, D.R., Berisford, C.W., 2006. Control of Low-Level Nantucket Pine Tip Moth Populations: A Cost-Benefit Analysis. South. J. Appl. For. 30(4), 182–187.
30pe	pest	Chang	Canada	2012	Economic impacts of forest pests: a case study of spruce budworm outbreaks and control in New Brunswick, Canada	Canadian Journal of Forest Research	NA	Canada	New Brunswick	Abies balsamea, Picea spp.	Empirical	Valuing the economic impacts of forest disturbances	Efficiency analysis	general equilibrium	spruce budworm	1	1	1	Dynamic	No	To investigate the potential economic impacts of future spruce budworm outbreaks on 2.8 million hectares of Crown forest land in New Brunswick by coupling an advanced Spruce Budworm Decision Support System (SBW DSS) model with a dynamic computable general equilibrium model	We investigated the potential economic impacts of future spruce budworm (SBW) (Choristoneura fumiferana (Clemens)) outbreaks on 2.8 million hectares of Crown forest land in New Brunswick by coupling an advanced Spruce Budworm Decision Support System (SBW DSS) model with a dynamic computable general equilibrium model. A total of 16 alternative scenarios were evaluated, including two SBW outbreak s…	[30-pe] Chang, W.Y., Lantz, V.A., Hennigar, C.R., MacLean, D.A., 2012. Economic impacts of forest pests: a case study of spruce budworm outbreaks and control in New Brunswick, Canada. Can. J. Forest Res. 42(3), 490–505.
31pe	pest	Rose	USA	1974	Economic implications of stocking and budworm attacks for jack pine management	Canadian Journal of Forest Research	NA	USA	Wisconsin	Pinus banksiana	Empirical	Decision making in response to forest disturbances	Risk management	impact on timber supply	jack pine budworm	0	1	1	Dynamic	No	Two second-growth stocking assumptions were selected to illustrate the effect of stocking on management variables for the jack pine inventory of northwestern Wisconsin and to indicate plausible ranges for future growth, growing stock, and harvest volumes	Regional growth and supply projections under selected management alternatives are crucial in planning necessary steps to meet increasing demands on a shrinking timber resource base. Knowledge about the growth and stocking conditions of second-growth stands is essential in such long-term projections especially if large geographical areas are considered. Two second-growth stocking assumptions were …	[31-pe] Rose, D.W., 1974. Economic Implications of Stocking and Budworm Attacks for Jack Pine Management. Can. J. Forest Res. 4(3), 349–360.
32pe	pest	Orbay	Canada	1994	Economic losses resulting from ambrosia beetle infestation of sawlogs in coastal British Columbia, Canada	Canadian Journal of Forest Research	NA	Canada	British Columbia	pseudotsuga menziesii, tsuga heterophylla, abies amabilis	Empirical	Valuing the economic impacts of forest disturbances	Cost and benefits assessment	cost analysis	ambrosia beetle	0	1	1	Static	No	To determine the value losses caused by ambrosia beetle infestation in sawlogs of various grades and diameter classes in coastal British Columbia	Estimates of ambrosia beetle damage on 10 log grades, commonly used in sawmills of coastal British Columbia, were determined by the sawmill team of an Ambrosia Beetle Task Force during 1990-1992. A total of 417 ambrosia beetle attacked logs were evaluated in eight cooperating sawmills. Test logs were processed into lumber products, graded, and valued. Estimates of dollar loss per cubic metre for …	[32-pe] Orbay, L., McLean, J.A., Sauder, B.J., Cottell, P.L., 1994. Economic losses resulting from ambrosia beetle infestation of sawlogs in coastal British Columbia, Canada. Can. J. Forest Res. 24(6), 1266–1276.
33pe	pest	Newport	USA	1962	Economics of forest pest control	Journal of Forestry	NA	USA	Idaho, California	Pinus contorta	Empirical	Decision making in response to forest disturbances	Efficiency analysis	generalities	dwarfmistetloe	0	1	1	Static	No	The article shows that, although the pests are numerous and varied, certain basic aspects of pest control economics are universal and can be illustrated using a single pest. Dwarfmistletoe of ponderosa pine is used here as an example.	The article shows that, although the pests are numerous and varied, certain basic aspects of pest control economics are universal and can be illustrated using a single pest. Dwarfmistletoe of ponderosa pine is used here as an example.	[33-pe] Newport, C.A., 1962. Economics of Forest Pest Control. J. Forest. 60(5), 306–308.
34pe	pest	Eaton	USA	1962	Entomological considerations in the economics of forest pest control	Journal of Forestry	NA	USA	California	pseudotsuga menziesii, Pinus banksiana, picea, Abies balsamea, Pinus monticola, Pinus lambertiana, abies, pinus ponderosa, Pinus contorta, Abies concolor	Empirical	Decision making in response to forest disturbances	Efficiency analysis	generalities	multiple pests	0	1	1	Static	No	To discuss the importance of entomological considerations in the economics of forest pest control	A management method that will circumvent an insect problem may not necessarily be the most productive way of growing a tree crop. To expect that it will be, is to ignore much of what has already been learned. Combining control approaches instead of relying solely upon the management approach or any other single approach to solve all insect problems, will prove to be the better strategy, in the lo…	[34-pe] Eaton, C.B., 1962. Entomological Considerations in the Economics of Forest Pest Control. J. Forest. 60(5), 309–311.
35pe	pest	McCullough	USA	2012	Evaluation of potential strategies to SLow Ash Mortality (SLAM) caused by emerald ash borer (Agrilus planipennis): SLAM in an urban forest	International Journal of Pest Management	Ash tree injection, economic costs, emamectin benzoate, fraxinus spp, invasive forest pest	USA	Hypothetical	Fraxinus spp.	Both	Decision making in response to forest disturbances	Cost and benefits assessment	cost analysis	emerald ash borer	0	1	1	Dynamic	Yes	To use spatially explicit simulations to evaluate the potential of a recently developed systemic insecticide to protect the ash resource in urban forests as a component of the SLAM approach	Emerald ash borer, Agrilus planipennis Fairmaire (Coleoptera: Buprestidae), an invasive pest native to Asia, has killed millions of ash (Fraxinus spp.) trees in North America since it was first discovered there in 2002. As of autumn 2011, A. planipennis has been detected in 15 US states and two Canadian provinces. A pilot project to slow the onset and progression of ash mortality, termed SLAM (SL…	[35-pe] McCullough, D.G., Mercader, R.J., 2012. Evaluation of potential strategies to SLow Ash Mortality (SLAM) caused by emerald ash borer (Agrilus planipennis): SLAM in an urban forest. Int. J. Pest Manage. 58(1), 9–23.
36pe	pest	Schwab	Canada	2009	Modeling the effect of changing market conditions on mountain pine beetle salvage harvesting and structural changes in the British Columbia forest products industry	Canadian Journal of Forest Research	NA	Canada	British Columbia	Pinus contorta	Both	Decision making in response to forest disturbances	Efficiency analysis	market of forest products	pine beetle	0	0	1	Dynamic	No	To assess the impact of a market downturn in the United States solid wood products market on structural changes in the British Columbia forest products industry and on salvage harvesting of mountain pine beetle affected stands	This paper describes the development and implementation of CAMBIUM, an agent-based forest sector model for strategic analysis. This model is designed as a decision-support tool for assessing the effects that changes in product demand and resource inventories can have on the structure and economic viability of the forest sector. CAMBIUM models aggregate product supply as an emergent property of in…	[36-pe] Schwab, O., Maness, T., Bull, G., Roberts, D., 2009. Modeling the effect of changing market conditions on mountain pine beetle salvage harvesting and structural changes in the British Columbia forest products industry. Can. J. Forest Res. 39(10), 1806–1820.
37pe	pest	Leuschner	USA	1996	Potential benefits of slowing the gypsy moth's spread	Southern Journal of Applied Forestry	NA	USA	Northestern USA	Quercus	Both	Decision making in response to forest disturbances	Cost and benefits assessment	benefits analysis	gypsy moth	1	1	1	Dynamic	Yes	To develop economic models to estimate potential benefits benefits of a proposed program to slow the spread of the gypsy moth	The potential benefits of a proposed program to slow the spread of the gypsy moth, Lymantria dispar (L.), are assessed. A GIS model, which may have application to other epidemiological analyses, was developed to assess the physical spread over a 25 year period. Economic models were developed to estimate potential benefits from reduced management activities, timber production, residential impacts,…	[37-pe] Leuschner, W.A., Young, J.A., Waldon, S.A., Ravlin, F.W., 1996. Potential Benefits of Slowing the Gypsy Moth’s Spread. South. J. Appl. For. 20(2), 65–73.
38pe	pest	Johnson	USA	1963	Some economic considerations in planning control of insects affecting young forest trees	Journal of Forestry	NA	USA	Hypothetical	Pseudotsuga menziesii	Both	Decision making in response to forest disturbances	Efficiency analysis	economics of pest control	multiple pests	0	1	1	Dynamic	No	To provoke thought along these lines rather than to provide recipes for calculating economic alternatives	Because of the long interval between time of damage and harvest, it becomes necessary to carefully analyze any control programs directed at ridding young trees of insects. The type, extent, and time of damage are considered in relation to financial return. The primary purpose of the paper is to provoke thought along these lines rather than to provide recipes for calculating economic alternatives.	[38-pe] Johnson, N.E., 1963. Some economic considerations in planning control of insects affecting young forest trees. J. Forest. 61(6), 426–429.
39pe	pest	Sydnor	USA	2007	The potential economic impacts of emerald ash borer (Agrilus planipennis) on Ohio, U.S., communities	Arboriculture & Urban Forestry	Agrilus planipennis, economic impact, emerald ash borer, fraxinus, green ash, whithe ash	USA	Ohio	Fraxinus spp.	Empirical	Valuing the economic impacts of forest disturbances	Cost and benefits assessment	cost analysis	emerald ash borer	0	0	1	Static	Yes	A survey of 200 communities with individuals such as urban foresters who have assigned responsibilities for their urban tree resource was conducted to provide baseline data on ash density within Ohio communities	A survey of 200 communities with individuals such as urban foresters who have assigned responsibilities for their urban tree resource was conducted to provide baseline data on ash density within Ohio communities. Sixty-seven communities responded, including the five largest cities in Ohio. Data represent 25% of the population of Ohio and 33% of communities surveyed. Losses in landscape value for …	[39-pe] Sydnor, T.D., Bumgardner, M., Todd, A., 2007. The potential economic impacts of emerald ash borer (Agrilus planipennis) on Ohio, U.S., communities. Arboric. Urban. For. 33(1), 48–54.
40pe	pest	Bogle	Canada	2012	Why mountain pine beetle exacerbates a principal–agent relationship: exploring strategic policy responses to beetle attack in a mixed species forest	Canadian Journal of Forest Research	NA	Canada	British Columbia	Pinus contorta var. latifolia Engelm. ex S. Watson	Empirical	Decision making in response to forest disturbances	Efficiency analysis	optimal forest management	pine beetle	1	1	1	Dynamic	No	To develop a simple policy model in the context of the recent catastrophic natural disturbance resulting from the mountain pine beetle to explore the implications of natural disturbance on the principal–agent relationship and forestry outcomes in British Columbia, Canada	The management of public forestland is often carried out by private forest companies, in which case the landowner needs to exercise care in dealing with catastrophic natural disturbance. We use the mountain pine beetle (Dendroctonus ponderosae Hopkins, 1902) damage in British Columbia to explore how the public resource owner can protect future timber supply while salvaging damaged stands. We exam…	[40-pe] Bogle, T., Kooten, G.C. Van., 2012. Why mountain pine beetle exacerbates a principal-agent relationship: exploring strategic policy responses to beetle attack in a mixed species forest. Can. J. Forest Res. 42(3), 621–630.
41pe	pest	Conway	USA	1999	Yield and financial losses associated with a jack pine budworm outbreak in Michigan and the implications for management	Canadian Journal of Forest Research	NA	USA	Michigan	Pinus banksiana Lamb.	Empirical	Valuing the economic impacts of forest disturbances	Cost and benefits assessment	cost analysis	jack pine budworm	0	0	1	Dynamic	No	To quantify stand-level yield and financial losses associated with a single JPBW outbreak in one region of the Lake States and to examine patterns of financial loss in relation to stand characteristics and JPBW management recommendations	Stand-level merchantable volume and financial losses resulting from a 1991–1993 jack pine budworm (Choristoneura pinus pinus Freeman) outbreak were quantified for 99 jack pine (Pinus banksiana Lamb.) stands in the Raco Plains area of the Hiawatha National Forest. Associations between standing value loss and stand inventory variables were evaluated. Stands were stratified into management groups ba…	[41-pe] Conway, B.E., Leefers, L.A., McCullough, D.G., 1999. Yield and financial losses associated with a jack pine budworm outbreak in Michigan and the implications for management. Can. J. Forest Res. 29(3), 382–392.
42pe	pest	Holmes	USA	2006	Exotic forest insects and residential property values	Agricultural and Resource Economics Review	Invasive species, economic impacts, hedonic property values, general spatial model	USA	New Jersey	Tsuga canadensis, Tsuga caroliniana	Empirical	Valuing the economic impacts of forest disturbances	Wildland-urban interface	residential property	hemlock woolly algerid	0	0	1	Static	No	To present a case study of the economic damages to homeowners in a northern New Jersey community due to an exotic forest insect—the hemlock woolly adelgid	This paper presents a case study of the economic damages to homeowners in a northern New Jersey community due to an exotic forest insect—the hemlock woolly adelgid. Hedonic property value methods are used to estimate the effect of hemlock health on property values. A statistically significant relationship between hemlock health and residential property values is established. Moreover, there are s…	[42-pe] Holmes, T.P., Murphy, E.A., Bell, K.P., 2006. Exotic forest insects and residential property values. Agr. Resource Econ. Rev. 35(1), 155-166.
43pe	pest	Holmes	USA	2010	Property value impacts of hemlock woolly adelgid in residential forests	Forest Science	Hedonic analysis, invasive species, spatial econometrics	USA	New Jersey	Tsuga canadensis, Tsuga caroliniana	Empirical	Valuing the economic impacts of forest disturbances	Wildland-urban interface	residential property	hemlock woolly algerid	0	0	1	Static	Yes	To estimate the economic losses attributable to a nonindigenous forest insect, the hemlock woolly adelgid (Adelges tsuga), using cross-sectional and difference-in-difference hedonic price models	This study estimates the economic losses attributable to a nonindigenous forest insect, the hemlock woolly adelgid (Adelges tsuga), using cross-sectional and difference-in-difference hedonic price models. The data span a decade of residential property value transactions in West Milford, New Jersey. Hemlock health in naturally regenerated hemlock stands was measured biannually over this period usi…	[43-pe] Holmes, T.P., Murphy, E.A., Bell, K.P., Royle, D.D., 2010. Property Value Impacts of Hemlock Woolly Adelgid in Residential Forests. Forest Sci. 56(6), 529–540.
44pe	pest	Coulston	USA	2008	Invasive forest pest surveillance: survey development and reliability	Canadian Journal of Forest Research	NA	USA	Hypothetical	NA	Both	Decision making in response to forest disturbances	Efficiency analysis	optimal surveillance	hypotetical insect	1	0	0	Static	Yes	To adapt and spatially extend a two-stage sampling technique to determine the required sample size to substantiate freedom from an invasive pest with a known level of certainty	Worldwide, a large number of potential pest species are introduced to locations outside their native ranges; under the best possible prevention scheme, some are likely to establish one or more localized populations. A comprehensive early detection and rapid-response protocol calls for surveillance to determine if a pest has invaded additional locations outside its original area of introduction. I…	[44-pe] Coulston, J.W., Koch, F.H., Smith, W.D., Sapio, F.J., 2008. Invasive forest pest surveillance: survey development and reliability. Can. J. Forest Res. 38(9), 2422–2433.
45pe	pest	Bigsby	USA	2014	The cost of gypsy moth sex in the city	Urban Forestry & Urban Greening	Biological invasions, economic assessment, lymantria dispar, non native forest pests, residential impacts, urban forestry	USA	Maryland	Quercus	Empirical	Valuing the economic impacts of forest disturbances	Wildland-urban interface	cost analysis	gypsy moth	0	1	1	Dynamic	No	To estimate potential costs and losses from a range of gypsy moth outbreak scenarios under different environmental and management conditions using two urban tree inventories	Since its introduction in the 1860s, gypsy moth, Lymantria dispar (L.), has periodically defoliated large swaths of forest in the eastern United States. Prior research has suggested that the greatest costs and losses from these outbreaks accrue in residential areas, but these impacts have not been well quantified. We addressed this lacuna with a case study of Baltimore City. Using two urban tree …	[45-pe] Bigsby, K.M., Ambrose, M.J., Tobin, P.C., Sills, E.O., 2014. The cost of gypsy moth sex in the city. Urban For. Urban Gree. 3(13), 459-468.
46pe	pest	Price	USA	2010	Insect infestation and residential property values: A hedonic analysis of the mountain pine beetle epidemic	Forest Policy and Economics	Mountain pine beetle, wildland-urban interface, hedonic pricing analysis, spatial lag	USA	Colorado	pinus	Empirical	Valuing the economic impacts of forest disturbances	Wildland-urban interface	residential property	pine beetle	0	1	1	Static	No	To use a hedonic pricing model to estimate willingness-to-pay (WTP) to prevent MPB damage in Grand County, Colorado	In recent years mountain pine beetles (MPB), Dendroctonus ponderosae, along with several other bark beetle species, have severely damaged coniferous forests in the western United States (U.S.) and Canada (Morris and Walls, 2009). Colorado provides one example of a region that has been heavily affected. The Colorado State Forest Service estimates that 769,000 ha of Colorado's forests, of all juris…	[46-pe] Price, J.I., McCollum, D.W., Berrens, R.P., 2010. Insect infestation and residential property values: A hedonic analysis of the mountain pine beetle epidemic. For. Policy Econ. 12(6), 415–422.
47pe	pest	Kumar	Canada	2009	A conceptual comparison of bioenergy options for using mountain pine beetle infested wood in Western Canada	Bioresource Technology	Beetle killed trees, biopower, bio oil, bio ethanol, technico economic assessment	Canada	British Columbia	pinus	Empirical	Decision making in response to forest disturbances	Cost and benefits assessment	use of damaged wood	pine beetle	0	0	1	Static	No	To analyze mountain pine beetle (MPB) killed wood as the feedstock for production of bio-ethanol and bio-oil and compare it with the direct combustion route to produce electricity	Biomass is nearly carbon neutral and can be used for the production of various liquid fuels and chemicals. Decisions on biomass utilization should be based on the most economical and mature route. This study analyzes mountain pine beetle (MPB) killed wood as the feedstock for production of bio-ethanol and bio-oil and compares it with the direct combustion route to produce electricity. The MPB inf…	[47-pe] Kumar, A., 2009. A conceptual comparison of bioenergy options for using mountain pine beetle infested wood in Western Canada. Bioresource Technol. 100(1), 387–399.
48pe	pest	Rossi	USA	2011	Assessing landowner preferences for forest management practices to prevent the southern pine beetle: An attribute-based choice experiment approach	Forest Policy and Economics	Choice experiment, forest management, financial incentive, southern pine beetle, cost share program, landowner survey	USA	Alabama, Florida, Georgia, Tennessee, Texas, Virginia	pinus	Empirical	Decision making in response to forest disturbances	Wildland-urban interface	choice experiment	pine beetle	1	0	0	Static	No	To evaluate the preferences of forestland owners for selected forest management treatment practices (e.g., thinning) offered under Southern pine beetle (SPB) prevention cost-share program	Southern pine beetle (SPB) prevention cost-share programs provide a financial incentive to private forest landowners in exchange for undertaking forest management practices that improve stand health. Healthy pine trees in low density stands offer the best defense against the SPB, helping to ensure that timber resources and other benefits of forests are protected against infestations. This study e…	[48-pe] Rossi, F.J., Carter, D.R., Alavalapati, J.R.R., Nowak, J.T., 2011. Assessing landowner preferences for forest management practices to prevent the southern pine beetle: An attribute-based choice experiment approach. For. Policy Econ. 13(4), 234–241.
49pe	pest	Kumar	Canada	2008	Biopower generation from mountain pine infested wood in Canada: An economical opportunity for greenhouse gas mitigation	Renewable Energy	Biomass power, direct combustion, power cost, mountain pine beetle, lodgepole pine	Canada	British Columbia	Pinus contorta	Empirical	Decision making in response to forest disturbances	Cost and benefits assessment	use of damaged wood	pine beetle	0	0	1	Static	No	To report the results of a detailed preliminary techno-economic analysis of producing power from mountain pine beetle killed wood	Biomass is considered carbon neutral, and displacement of fossil fuel-based power by biomass-based power is one means to mitigate greenhouse gases. Large forest areas in British Columbia (BC), Canada, are infested by the mountain pine beetle (MPB). Dead wood from the infestation is expected to vastly exceed the ability of the pulp and lumber industry to utilize it; current estimates are that 200–…	[49-pe] Kumar, A., Flynn, P., Sokhansanj, S., 2008. Biopower generation from mountain pine infested wood in Canada: An economical opportunity for greenhouse gas mitigation. Renew. Energ. 33(6), 1354–1363.
50pe	pest	Watson	USA	2013	Cost sharing for pre-commercial thinning in southern pine plantations: Willingness to participate in Virginia's pine bark beetle	Forest Policy and Economics	Pest management, precommercial thinning, referendum questionnaire, discrete choice model	USA	Virginia	pinus	Empirical	Decision making in response to forest disturbances	Risk management	forest management alternatives	pine beetle	1	0	0	Static	No	To describe a survey of Virginia forest landowners which is used to examine the role of cost sharing in landowner adoption of a pre-commercial thinning program that is designed to reduce the risk of widespread southern pine bark beetle infestations	Forest management that reduces southern pine beetle (SPB) risk benefits not only the landowners, but all who draw benefits from southern pine forests, including other owners whose risk is reduced by landscape-wide efforts. One such practice is pre-commercial thinning (PCT) of pine stands, which may be unattractive to landowners due to substantial upfront costs and delayed or uncertain financial r…	[50-pe] Watson, A.C., Sullivan, J., Amacher, G.S., Asaro, C., 2013. Cost sharing for pre-commercial thinning in southern pine plantations: Willingness to participate in Virginia’s pine bark beetle prevention program. For. Policy Econ. 34, 65–72.
51pe	pest	Walsh	USA	1990	Estimating the Public Benefits of Protecting Forest Quality	Journal of Environmental Management	Environmental quality, contingent valuation method, recreation use value, existence value, bequest value, forest insect infestation, cost benefit analysis	USA	Colorado	pinus	Empirical	Decision making in response to forest disturbances	Wildland-urban interface	contingent valuation	pine beetle	1	0	0	Static	No	To test the hypothesis that, the general population receives satisfaction from the protection of forest quality, and households are willing to pay an amount roughly equal to the dollar values of that satisfaction	The results of this case study provide an empirical test and confirmation of the hypothesis that the general population is willing to pay for the protection of forest quality. In addition to recreational use, people value the option of having access to forest quality in the future, the knowledge of its existence, and its bequest to future generations. The paper demonstrates how further inquiry in…	[51-pe] Walsh, R.G., Bjonback, R.D., Aiken, R.A., Rosenthal, D.H., 1990. Estimating the public benefits of protecting forest quality. J. Environ. Manage. 30(2), 175–189.
52pe	pest	Bogle	Canada	2013	Options for maintaining forest productivity after natural disturbance: A principal–agent approach	Forest Policy and Economics	Forest productivity, sylvicultural stategies, principal agent relations, public ownership of forestland	Canada	British Columbia	pinus	Empirical	Decision making in response to forest disturbances	Efficiency analysis	optimal forest management	pine beetle	0	0	1	Dynamic	Yes	To examine options for maintaining current and future productivity of forestland impacted by natural disturbance	Historically, British Columbia mandated silvicultural outcomes on public forestland because timber had a sufficiently high value to produce high resource rents. The mountain pine beetle altered the value of pine, reducing rents and impacting the silvicultural re-imbursement of regulated practices. As a result, forest companies continuing to log stands of damaged pine seek to meet the minimum regu…	[52-pe] Bogle, T., Kooten, G.C. Van., 2013. Options for maintaining forest productivity after natural disturbance: A principal–agent approach. For. Policy Econ. 26, 138–144.
53pe	pest	Strutt	New Zealand	2013	Evaluating the impacts of an international phytosanitary standard for wood packaging material: Global and United States trade implications	Forest Policy and Economics	Wood packaging material, wood-boring pests, phytosanitary regulation, international trade, forest loss, general equilibrium	USA	Nationwide	NA	Empirical	Decision making in response to forest disturbances	Cost and benefits assessment	international trade	multiple pests	1	0	0	Static	No	To use a domestic margin-inclusive version of the Global Trade Analysis model to estimate the economic and trade impacts of ISPM 15, along with alternatives of varying stringency. To estimate the economic impacts of one of the benefits of ISPM 15; averted United States forest owner timber losses	Wood packaging material (WPM) is a significant pathway by which bark- and wood-boring insects move between countries. Recognising this threat, an international standard for the treatment of WPM (ISPM 15) is being implemented by many countries. In addition, the United States has considered application of similar requirements to WPM used in domestic and bilateral trade with Canada. We use a domesti…	[53-pe] Strutt, A., Turner, J.A., Haack, R.A., Olson, L., 2013. Evaluating the impacts of an international phytosanitary standard for wood packaging material: Global and United States trade implications. For. Policy Econ. 27, 54–64.
54pe	pest	Bergsen	Norway	2012	Combining ecological and economic modelling in analysing a pest invasion contingency plan – The case of pine wood nematode in Norway	Scandinavian Journal of Forest Research	Bioeconomics, boreal forest damage, bursaphelenchus xylophilus, climate change, impact assessment, stochastic modelling	Norway	Southern Norway	Pinus sylvestris	Both	Decision making in response to forest disturbances	Efficiency analysis	prevention scenarios	pine wood nematode	1	0	0	Dynamic	No	Introductions of the pine wood nematode (PWN), which causes Pine Wilt Disease (PWD), have devastating effects on pine forests in regions with susceptible host trees under suitable climate conditions. Norwegian authorities have proposed a contingency plan if PWN is detected in Norway. We compare the costs of implementing this plan with the costs of further spread and damage of PWN under two climat…	Introductions of the pine wood nematode (PWN), which causes Pine Wilt Disease (PWD), have devastating effects on pine forests in regions with susceptible host trees under suitable climate conditions. Norwegian authorities have proposed a contingency plan if PWN is detected in Norway. We compare the costs of implementing this plan with the costs of further spread and damage of PWN under two climat…	[54-pe] Bergseng, E., Økland, B., Gobakken, T., Magnusson, C., Rafoss, T., Solberg, B., 2012. Combining ecological and economic modelling in analysing a pest invasion contingency plan - The case of pine wood nematode in Norway. Scand. J. Forest Res. 27(4), 337–349.
55pe	pest	Chang	Canada	2011	Social Benefits of Controlling Forest Insect Outbreaks: A Contingent Valuation Analysis in Two Canadian Provinces	Canadian Journal of Agricultural Economics	NA	Canada	New Brunswick, Saskatchewan	picea	Empirical	Decision making in response to forest disturbances	Wildland-urban interface	contingent valuation	spruce budworm	0	1	1	Static	No	This study estimates the social benefits of controlling two very different forest insect outbreaks in New Brunswick (NB) and Saskatchewan (SK), namely spruce budworm (SBW) (Choristoneura fumiferana) and forest tent caterpillar (FTC) (Malacosoma disstria). Using dichotomous choice contingent valuation mail surveys, households in NB and SK were asked to indicate their willingness-to-pay (WTP) for c…	This study estimates the social benefits of controlling two very different forest insect outbreaks in New Brunswick (NB) and Saskatchewan (SK), namely spruce budworm (SBW) (Choristoneura fumiferana) and forest tent caterpillar (FTC) (Malacosoma disstria). Using dichotomous choice contingent valuation mail surveys, households in NB and SK were asked to indicate their willingness-to-pay (WTP) for c…	[55-pe] Chang, W.Y., Lantz, van A., Mc Lean, D.A., 2011. Social Benefits of Controlling Forest Insect Outbreaks: A Contingent Valuation Analysis in Two Canadian Provinces. Can. J. Agr. Econ. 59, 383-404.
56pe	pest	Moore	USA	2011	A Bayesian Bioeconometric Model of Invasive Species Control: The Case of the HemlockWoolly Adelgid	Environmental and Resource Economics	Bioeconometrics, ecosystem services, gibbs sampling, Helmock wolly adelgid, invasive species, nonmarket valuation	USA	North Carolina	tsuga	Both	Decision making in response to forest disturbances	Efficiency analysis	bioeconomic modelling	hemlock woolly algerid	1	1	1	Dynamic	No	we evaluate a US Forest Service plan to mitigate damages from an invasive insect on public, forested land	In this article we evaluate a US Forest Service plan to mitigate damages from an invasive insect on public, forested land. We develop a dynamic model of infestation and control to explicitly account for biological interactions, baseline conditions, and uncertainty, thus creating a more complete picture of policy impacts than a static cost benefit analysis could provide. We combine the results of …	[56-pe] Moore, C.C., Phaneuf, D.J., Thurman, W.N., 2011. A Bayesian Bioeconometric Model of Invasive Species Control: The Case of the Hemlock Woolly Adelgid. Environ. Resour. Econ. 50(1), 1-26.
57pe	pest	Sharov	USA	2004	Bioeconomics of Managing the Spread of Exotic Pest Species with Barrier Zones	Risk Analysis	Barrier zone, bioeconomics, biological invasion, gypsy moth model	USA	Michigan, Wisconsin, Minnessota, Iowa, Illinois, Indiana	Quercus	Theoretical	Decision making in response to forest disturbances	Efficiency analysis	bioeconomic modelling	gypsy moth	0	1	1	Dynamic	Yes	Exotic pests are serious threats to North American ecosystems; thus, economic analysis of decisions about eradication, stopping, or slowing their spread may be critical to ecosystem management. The proposed bioeconomic model assumes that the rate of population expansion can be reduced (even to negative values in a case of eradication) if certain management actions are taken along the population f…	Exotic pests are serious threats to North American ecosystems; thus, economic analysis of decisions about eradication, stopping, or slowing their spread may be critical to ecosystem management. The proposed bioeconomic model assumes that the rate of population expansion can be reduced (even to negative values in a case of eradication) if certain management actions are taken along the population f…	[57-pe] Sharov, A.A., 2004. Bioeconomics of Managing the Spread of Exotic Pest Species with Barrier Zones, Risk Anal. 24(4), 879-892.
58pe	pest	Leuschner	USA	1974	Benefits of Forest Insect Control	Bulletin of the ESA (Entomological Society of America)	NA	Genal statements	NA	NA	Empirical	Decision making in response to forest disturbances	Efficiency analysis	cost benefit analysis	multiple pests	0	0	1	Static	NO	This paper seeks to develop a framework of social benefits involved in forest insect management using the principles of benefit-cost analysis and indicate the conceptual methods for measuring them. We hope, thereby, to assist analysts in providing better guidelines for policy decisions.	The article presents the benefits from insect control for each of the following categories: timber, recreation, esthetic, watershed, soils, wildlife and grazing.	[58-pe] Leuschner, W.A., Newton, C.M., 1974. Benefits of Forest Insect Control. Bull Entomol Soc Am. 20(3), 223-227.
59pe	pest	Mathey	Canada	2010	Assessing forest management strategies under a mountain pine beetle attack in Alberta: exploring the impacts	Canadian Journal of Forest research	NA	Canada	Alberta	pinus	Both	Decision making in response to forest disturbances	Efficiency analysis	forest management alternatives	pine beetle	0	0	1	Dynamic	Yes	We explore how forest resource managers can respond to a potential outbreak of mountain pine beetle (Dendroctonus ponderosae Hopkins, 1902) by assessing how well different forest management strategies achieve various management objectives over time.	We explore how forest resource managers can respond to a potential outbreak of mountain pine beetle (Dendroctonus ponderosae Hopkins, 1902) by assessing how well different forest management strategies achieve various management objectives over time. Strategies include targeting at-risk stands as well as increasing harvest levels. Outcomes are evaluated on the basis of volume flows, net revenues, …	[59-pe] Mathey, A.H., Nelson, H., 2010. Assessing forest management strategies under a mountain pine beetle attack in Alberta: exploring the impacts. Can. J. Forest Res. 40(4), 597–610.
60pe	pest	MacDonalds	Canada	1997	A Bug Is a Bug Is a Bug: Symbolic Responses to Contingent Valuation Questions about Forest Pest Control Programs?	Canadian Journal of Agricultural economics	NA	Canada	Ontario, British Colombia	pinus banksiana	Empirical	Decision making in response to forest disturbances	Wildland-urban interface	contingent valuation	jack pine budworm, gypsy moth	0	0	1	Static	No	In this paper, we want to compare the attitudes of residents of five communities with two different forest pests, jack pine budworm and gypsy moth. The purpose is to examine whether respondents would differentiate their willingness to pay for control mechanisms between these different defoliators.	Symbolic responses are one of many issues attending contingent valuation studies. The problem is that many objects that are the subject of contingent valuation surveys can act as symbols for larger issues. In this paper, we want to compare the attitudes of residents of five communities with two different forest pests, jack pine budworm and gypsy moth. Jack pine budworm affects commercially import…	[60-pe] Mc Donalds, H., Mc Kenney, D.W., Nealis, V., 1997. A Bug Is a Bug Is a Bug: Symbolic Responses to Contingent Valuation Questions about Forest Pest Control Programs? Can. J. Agr. Econ. 45, 145-163.
61pe	pest	Li	USA	2007	Potential economic impact of limiting the international trade of timber as a phytosanitary measure	International Forestry Review	Exotic pests, international trade, policy, wood products, modeling	Worldwide	Worldwide	NA	Empirical	Decision making in response to forest disturbances	Cost and benefits assessment	international trade	multiple pests	1	1	0	Static	No	We assessed the impact on the world forest sector of reducing the risk of exotic pest spead by curtailing the roundwood trade.	We assessed the impact on the world forest sector of reducing the risk of exotic pest spread by curtailing the roundwood trade. The analysis compared predictions from 2006 to 2015, with and without a gradual ban of roundwood exports between 2006 and 2010. With a ban on roundwood trade, world consumer expenditures for wood products and producer revenues would rise by 2.2 percent and 1.9 percent re…	[61-pe] Li, R., Buongiorno, J., Zhu, S., Turner, J.A., Prestemon, J., 2007. Potential economic impact of limiting the international trade of timber as a phytosanitary measure. Int. For. Rev. 9(1), 514-525.
62pe	pest	Miller	USA	1993	Willingness to pay for a state gypsy moth control program in New Hampshire: a contigent valuation case study	Forest Entomology	Lymantria dispar, gypsy moth control, contingent valuation method	USA	New Hampshire	Quercus	Empirical	Decision making in response to forest disturbances	Wildland-urban interface	contingent valuation	gypsy moth	0	0	1	Static	No	The WTP for a state gypsy moth control proram in New Hampshire was estimated through a case study examination of three towns using the contigent valuation method.	The willingness to pay (WTP) for a state gypsy moth, Lymantria dispar (L.), control program in New Hampshire was estimated through a case study examination of three towns using the contingent valuation method (CVM). Data were acquired by means of a questionnaire mailed to 2,400 randomly selected households in the spring of 1991. Logit regression models were constructed for each town and their agg…	[62-pe] Miller, J.D., Lindsay, B.E., 1993. Willingness to pay for a state gypsy moth control program in New Hampshire: a contigent valuation case study. Forest Entomol. 86(3), 828-837.
63pe	pest	Vannatta	USA	2012	Economic analysis of emerald ash borer (Coleoptera:Buprestidae) management options	Journal of economic Entomology	Economic analysis, emerald ash borer, preemptive removal, urban forest management	USA	Wisconsin	Fraxinus spp.	Both	Decision making in response to forest disturbances	Efficiency analysis	bioeconomic modelling	emerald ash borer	0	1	1	Dynamic	No	This study created an economic model using an existing ash population on the University of Wisconsin-Stevens point (UWSP) campus to quantify the net value of an urban ash popultion under several management options. The sudy compared preemptive removal, preemptive removal and replacement, and insecticide reatment as options to control emerald ash borer infestations and retain ash trees.	Emerald ash borer, Agrilus planipennis (Fairmaire) (Coleoptera: Buprestidae), plays a significant role in the health and extent of management of native North American ash species in urban forests. An economic analysis of management options was performed to aid decision makers in preparing for likely future infestations. Separate ash tree population valuations were derived from the i-Tree Streets …	[63-pe] Vannatta, A.R., Hauer, R.H., Schuettpelz, N.M., 2012. Economic Analysis of Emerald Ash Borer (Coleoptera: Buprestidae) Management Options. J. Econ. Entomol. 105(1), 196–206.
64pe	pest	Leuschner	USA	1978	Estimating southern pine beetle timber damages	Bulletin of the ESA (Entomological Society of America)	NA	USA	Texas	pinus	Both	Valuing the economic impacts of forest disturbances	Cost and benefits assessment	cost analysis	pine beetle	0	1	1	Static	No	We seek to develop the framework for estimating timber damages for southern pine beetle attacks and to demonstrate it by application to actual data. Second we want to examine the effects on damage estimates of a different volume estimation technique and the use of blanket salvage estimates.	Damages caused by southern pine beetle on the trinity district of the davy crockett national forest from july 1974 to june 1975 were estimated to be $5764 using a present net worth model and $17877 using the traditional model. We believe that the presetn net worth model is the appropriate model for estimating insect damages.	[64-pe] Leuschner, W.A., Max, T.A., Spitte, G.D., Wisdom, H.W., 1978. Estimating southern pine beetle timber damages. Bull Entomol Soc Am. 24(1), 29-34.
65pe	pest	Leuschner	USA	1980	Estimating the southern pine beetle's grazing impact	Bulletin of the ESA (Entomological Society of America)	NA	USA	Texas	pinus	Both	Valuing the economic impacts of forest disturbances	Cost and benefits assessment	cost analysis	pine beetle	0	0	1	Static	No	Forests are managed because they are socially useful and forest pest managemet is part of forest management. Forest pest management is usually begun when negative economic impacts occurr and exceed the cost of pest management. Therefore, economic impacts need to be measured to guide pest management decisions.	Results indicate that even the maximum is relatively and absolutely small. The impact for 85000 acres on the Trinity district was estimated at $383, while that for the 30.3 million acres southwide was estimated at $133,600. we therefore conclude that for all practical purposes, the grazing mpact may be ignored when making southern pine beetle management decision.	[65-pe] Leuschner, W.A., Maine, J.D., 1980. Estimating the Southern Pine Beetle’s Grazing Impact. Bull Entomol Soc Am. 26(2), 117–120.
1pa	pathogen	Cubbage	USA	2000	An economic evaluation of fusiform rust protection research	Southern Journal of Applied Forestry	NA	USA	North Carolina	Pinus elliottii, Pinus taeda	Empirical	Decision making in response to forest disturbances	Efficiency analysis	cost benefit analysis	cronartium quercuum	1	1	1	Dynamic	No	To compare the cost of fusiform rust research to the simulated benefits of rust resistant seedlings in plantations that have been or are projected to be established Southwide between 1970 and 2020	Fusiform rust is a widespread and damaging disease of loblolly pine (P. taeda) and slash pine (P. elliottii) in the South. Research has identified families of these pines with improved genetic resistance to the disease, allowing production and planting of resistant seedlings in areas at risk. This study compared the cost of fusiform rust research to the simulated benefits of rust resistant seedli…	[1-pa] Cubbage, F.W., Pye, J.M., Holmes, T.P., Wagner, J.E., 2000. An Economic Evaluation of Fusiform Rust Protection Research. South. J. Appl. For. 24(2), 77–85.
2pa	pathogen	Redmond	USA	1986	Economic benefits of using the resistance screening center to assess relative resistance to fusiform rust	Southern Journal of Applied Forestry	NA	USA	Southern USA	Pinus elliottii, Pinus taeda	Empirical	Decision making in response to forest disturbances	Efficiency analysis	cost benefit analysis	cronartium quercuum	1	1	1	Dynamic	No	To determine the economic benefits of using the Resistance Screening Center to screen for superior, resistant stock	The USDA Forest Service Resistance Screening Center processes hundreds of slash and loblolly pine seedlots each year to assess relative resistance to fusiform rust. This greenhouse screening method provides quick, reliable screening under controlled conditions. Progeny tests can provide this information, but at a greater cost and longer assessment time. Furthermore, infection is not assured under…	[2-pa] Redmond, C.H., Anderson, R.L., 1986. Economic Benefits of Using the Resistance Screening Center to Assess Relative Resistance to Fusiform Rust. South. J. Appl. For. 10(1), 34–37.
3pa	pathogen	Powers Jr.	USA	1974	Incidence and financial impact of Fusiform rust in the South	Journal of Forestry	NA	USA	Florida	Pinus elliottii, Pinus taeda	Empirical	Valuing the economic impacts of forest disturbances	Cost and benefits assessment	cost analysis	cronartium quercuum	0	0	1	Static	No	Expanding data on fusiform rust incidence gathered in the fourth forest survey of South Carolina, Georgia and Florida, to estimate the financial impact of the disease southwide	Forest survey data show that more than 800 million slash and loblolly pines in South Carolina, Georgia and Florida have fusiform rust stem infections. The highest percentages of infection are in a zone across central Georgia. Slash pine plantations, which make up 44 percent of the total slash pine inventory, are heavily infected north of the species' natural range. However, infection rates are hi…	[3-pa] Powers, H.R., McClure, J.P., Knight, H.A., Dutrow, G.F., 1974. Incidence and Financial Impact of Fusiform Rust in the South. J. Forest. 72(7), 398–401.
4pa	pathogen	Bridgwater	USA	1997	Economic impact of Fusiform Rust on the value of loblolly pine plantations	Southern Journal of Applied Forestry	NA	USA	North Carolina	Pinus elliottii, Pinus taeda	Empirical	Valuing the economic impacts of forest disturbances	Cost and benefits assessment	cost analysis	cronartium quercuum	0	0	1	Dynamic	No	To estimate stumpage value losses for loblolly pine resulting from fusiform stem rust using the conversion-return method, assuming that harvesting, transportation, and manufacturing costs are the same for diseased and healthy trees	Computer simulation showed that the economic impact of stem infections on loblolly pine (Pinus taeda L.) by fusiform rust, caused by Cronartium quercuum (Berk.) Miyabe ex Shirai f. sp. fusiforme, differed for a management scheme intended to produce primarily pulpwood and another intended to produce primarily sawlogs. The conversion-return method was used to take into account that logging, transpo…	[4-pa] Bridgwater, F.E., Smith, W.D., 1997. Economic Impact of Fusiform Rust on the Value of Loblolly Pine Plantations. South. J. Appl. For. 21(4), 187–192.
5pa	pathogen	Anderson	USA	1986	Estimating fusiform rust losses in five southeast States	Southern Journal of Applied Forestry	NA	USA	Georgia, North Carolina, South Carolina, virginia, florida	Pinus elliottii, Pinus taeda	Empirical	Valuing the economic impacts of forest disturbances	Cost and benefits assessment	cost analysis	cronartium quercuum	0	0	1	Static	No	To estimate (1) the number of acres on which 10% or more of the trees are infected by fusiform rust, and (2) the annual dollar loss by host and state	Annual losses to fusiform rust are estimated at over $35 million in the five States from Virginia to Florida. Losses were estimated by taking Forest Inventory and Analysis (FIA) data on fusiform rust through a series of growth and yield equations and sawtimber quality loss projections. The result is a system that estimates cordwood and sawtimber losses by state for loblolly and slash pine in natu…	[5-pa] Anderson, R.L., McClure, J.P., Cost, N., Uhler, R.J., 1986. Estimating Fusiform Rust Losses in Five Southeast States. South. J. Appl. For. 10(4), 237–240.
6pa	pathogen	Meldrum	USA	2013	Heterogeneous nonmarket benefits of managing white pine bluster rust in high-elevation pine forests	Journal of Forest Economics	invasive species management, attitudes, nonmarket valuation, contingent valuation, cluster analysis, factor analysis	USA	western USA	Pinus	Empirical	Decision making in response to forest disturbances	Wildland-urban interface	benefit assessment	Cronartium ribicola	1	0	0	Static	No	To describe a nonmarket valuation study about benefits of managing the invasive disease white pine blister rust in high-elevation forests in the Western United States	This article describes a nonmarket valuation study about benefits of managing the invasive disease white pine blister rust in high-elevation forests in the Western United States. Results demonstrate that, on average, households in the Western United States are willing to pay $154 to improve the resiliency of these forests. Factor analysis shows that long-run protection of the forests dominates re…	[6-pa] Meldrum, J.R., Champ, P.A., Bond, C.A., 2013. Heterogeneous nonmarket benefits of managing white pine bluster rust in high-elevation pine forests. J. Forest Econ. 19(1), 61–77.
7pa	pathogen	Horie	Japan	2013	Optimal strategies for the surveillance and control of forest pathogens: A case study with oak wilt	Ecological Economics	forest pathogens, surveillance, optimal management, uncertainty, ceratocystis fagacerarum	USA	Minnesota	Quercus rubra, Quercus alba	Both	Decision making in response to forest disturbances	Efficiency analysis	optimal protection	Ceratocystis fagacearum	1	0	1	Static	Yes	To develop a model of cost-minimizing surveillance and control of forest pathogens across multiple sites where there is uncertainty about the extent of the infestation in each site and when the goal is to minimize the expected number of new infections	Cost-effective strategies are needed to find and remove diseased trees in forests damaged by pathogens. We develop a model of cost-minimizing surveillance and control of forest pathogens across multiple sites where there is uncertainty about the extent of the infestation in each site and when the goal is to minimize the expected number of new infections. We allow for a heterogeneous landscape, wh…	[7-pa] Horie, T., Haight, R.G., Homans, F.R., Venette, R.C., 2013. Optimal strategies for the surveillance and control of forest pathogens: A case study with oak wilt. Ecol. Econ. 86, 78–85.
8pa	pathogen	Kovacs	USA	2011	Predicting the economic costs and property value losses attributed to sudden oak death damage in California (2010–2020)	Journal of Environmental Management	natural disaster, emerging infectious disease, invasive species,phytophthora ramorum	USA	California	Quercus agrifolia	Empirical	Valuing the economic impacts of forest disturbances	Cost and benefits assessment	cost analysis	phytophthora ramorum	0	0	1	Dynamic	Yes	To estimate the discounted cost of oak treatment, removal, and replacement on developed land in California communities using simulations of P. ramorum spread and infection risk over the next decade (2010–2020)	Phytophthora ramorum, cause of sudden oak death, is a quarantined, non-native, invasive forest pathogen resulting in substantial mortality in coastal live oak (Quercus agrifolia) and several other related tree species on the Pacific Coast of the United States. We estimate the discounted cost of oak treatment, removal, and replacement on developed land in California communities using simulations o…	[8-pa] Kovacs, K., Václavík, T., Haight, R.G., Pang, A., Cunniffe, N.J., Gilligan, C.A., Meentemeyer, R.K., 2011. Predicting the economic costs and property value losses attributed to sudden oak death damage in California (2010–2020). J. Environ. Manage. 92(4), 1292–1302.
9pa	pathogen	Dole	Australia	1996	An economic tool for evaluating disease management in the Jarrah forests of Western Australia	The Australian Journal of Agricultural and Resource Economics	NA	Australia	Western australia	Eucalyptus marginata	Theoretical	Decision making in response to forest disturbances	Efficiency analysis	optimal protection	phytophthora cinnamomi	1	0	0	Dynamic	No	To develop a means for evaluating disease control measures and identify the optimal level of protection from Phytophtora cinnamomi Rands	A pathogenic, soil-borne fungus has been gradually spreading through the jarrah forest of Western Australia for most of this century. On some sites this fungus can cause almost total forest destruction. Infection is incurable and the effects are irreversible. This paper develops a means for evaluating disease control measures and identifying the optimal level of protection. Standard protection me…	[9-pa] Dole, D., Brennan, P., 1996. An economic tool for evaluating disease management in the Jarrah forests of Western Australia. Aust. J. Agr. Resour. Ec. 40(3), 235–248.
10pa	pathogen	Haight	USA	2011	Assessing the cost of an invasive forest pathogen: A case study with oak wilt	Environmental Management	Pest risk analysis, impact analysis, pest invasion, economic impact assessment	USA	Minnesota	Quercus spp.	Both	Valuing the economic impacts of forest disturbances	Cost and benefits assessment	cost analysis	Ceratocystis fagacearum	0	0	1	Dynamic	Yes	To estimate the baseline economic damage from an invasive alien pathogen, Ceratocystis fagacearum, which is a significant disease of oaks (Quercus spp.) in the central United States	Economic assessment of damage caused by invasive alien species provides useful information to consider when determining whether management programs should be established, modified, or discontinued. We estimate the baseline economic damage from an invasive alien pathogen, Ceratocystis fagacearum, a fungus that causes oak wilt, which is a significant disease of oaks (Quercus spp.) in the central Un…	[10-pa] Haight, R.G., Homans, F.R., Horie, T., Mehta, S.V., Smith, D.J., Venette, R.C., 2011. Assessing the Cost of an Invasive Forest Pathogen: A Case Study with Oak Wilt. Environ. Manage. 47(3), 506–517.
11pa	pathogen	Ndeffo Mbah	UK	2010	Balancing detection and eradication for control of epidemics: Sudden oak death in mixed-species stands	PLoS ONE	NA	USA	California	Quercus agrifolia	Both	Decision making in response to forest disturbances	Efficiency analysis	budget allocation	phytophthora ramorum	1	0	1	Dynamic	No	To address the problem of how to allocate resources between detection and culling when the budget for disease management is limited	Culling of infected individuals is a widely used measure for the control of several plant and animal pathogens but culling first requires detection of often cryptically-infected hosts. In this paper, we address the problem of how to allocate resources between detection and culling when the budget for disease management is limited. The results are generic but we motivate the problem for the contro…	[11-pa] Ndeffo Mbah, M.L., Gilligan, C.A., 2010. Balancing Detection and Eradication for Control of Epidemics: Sudden Oak Death in Mixed-Species Stands. PLoS ONE. 5(9), e12317.
12pa	pathogen	Baughman	USA	1985	Economics of dutch elm disease control: A model and case study	Journal of Forestry	NA	USA	Minnesota	Ulmus	Empirical	Decision making in response to forest disturbances	Efficiency analysis	cost benefit analysis	Ceratocystis ulmi	1	1	1	Dynamic	No	A discounted cash-flow model is used to compare the economic efficiency of sanitation controls for Dutch elm disease	A discounted cash-flow model is used to compare the economic efficiency of sanitation controls for Dutch elm disease. A case study in Minneapolis, Minnesota, considers intensive sanitation, winter sanitation, and minimum control. Costs and benefits are projected for each alternative over a period of ten years. Benefits are defined as savings from either intensive or winter sanitation over minimum…	[12-pa] Baughman, M.J., 1985. Economics of Dutch Elm Disease Control: A Model and Case Study. J. Forest. 83(9), 554–557.
13pa	pathogen	Brawner	USA	1999	Projected gains in rotation-age volume and value from fusiform rust resistant slash and loblolly pines	Canadian Journal of Forest Research	NA	USA	Georgia	Pinus elliottii, Pinus taeda	Empirical	Decision making in response to forest disturbances	Cost and benefits assessment	benefit assessment	cronartium quercuum	1	1	1	Dynamic	No	To provide projected gains per hectare in volume and value generated by resistance to fusiform rust (Cronartium quercum (Berk.) Miyabe ex Shirai f.sp. fusiforme)	Midrotation data from large block plots of resistant and susceptible slash (Pinus elliottii Engelm.) and loblolly pine (Pinus taeda L.) were used in combination with the Georgia pine plantation simulator growth model to provide projected gains per hectare in volume and value generated by resistance to fusiform rust (Cronartium quercum (Berk.) Miyabe ex Shirai f.sp. fusiforme). The difference in t…	[13-pa] Brawner, J.T., Carter, D.R., Huber, D.A., White, T.L., 1999. Projected gains in rotation age volume and value from fusiform rust resistant slash and loblolly pines. Can. J. Forest Res. 29(6), 737–742.
14pa	pathogen	Kovacs	USA	2011	The dynamic response of housing values to a forest invasive disease: Evidence from a sudden oak death infestation	Environmental and Resource Economics	difference in differences, spatial hedonic, invasive diseases, sudden oak death	USA	California	Lithocarpus densiflora, Quercus agrifolia, Quercus chrysolepsis, Quercus kellogii, Quercus parvula var. shrevei	Empirical	Valuing the economic impacts of forest disturbances	Wildland-urban interface	residential values	phytophthora ramorum	0	0	1	Dynamic	Yes	To estimate the time path of residential property values subject to oak mortality using a dataset that spans more than two decades—including a decade of transactions before-and-after the invasion	“Sudden Oak Death” (Phytophthora ramorum) is a non-indigenous forest pathogen which causes substantial mortality of coast live oak (Quercus agrifolia) and several other oak tree species on the Pacific Coast of the United States. We estimated the time path of residential property values subject to oak mortality using a dataset that spans more than two decades—including a decade of transactions bef…	[14-pa] Kovacs, K., Holmes, T.P., Englin, J.E., Alexander, J., 2011. The Dynamic Response of Housing Values to a Forest Invasive Disease: Evidence from a Sudden Oak Death Infestation. Environ. Resour. Econ. 49(3), 445–471.
15pa	pathogen	Ivkovíc	Australia	2010	Breeding against dothistroma needle blight of radiata pine in Australia	Canadian Journal of Forest Research	NA	Australia	North Victoria	Pinus radiata	Empirical	Decision making in response to forest disturbances	Efficiency analysis	bioeconomic modelling	dothistroma septosporum	1	1	1	Dynamic	Yes	To develop a bioeconomic model linking defoliation with plantation profitability and derive relative economic weights for Dothistroma resistance for different site hazard ratings	Pine needle blight, caused by Dothistroma septosporum (Dorog.) M. Morelet, is one of the most serious foliar diseases of Pinus spp. in Australia and New Zealand. In 16 Pinus radiata (D.Don.) progeny trials in northeastern Victoria, Australia, Dothistroma-caused defoliation varied widely among trials and assessment years, ranging from 5% to 65%. The estimated narrow sense heritability ranged from …	[15-pa] Ivkovic, M., Baltunis, B., Gapare, W., Sasse, J., Dutkowski, G., Elms, S., Wu, H., 2010. Breeding against dothistroma needle blight of radiata pine in Australia. Can. J. Forest Res. 40(8), 1653–1660.
16pa	pathogen	Wagner	USA	1999	Estimating economic gains for landowners due to time-dependent changes in biotechnology	Forest Science	research benefits, economic optimal rotation age, fusiform rust, locally weighted regression, bootstrap	USA	Georia, North carolina	Pinus elliottii	Both	Decision making in response to forest disturbances	Efficiency analysis	optimal rotation	cronartium quercuum	1	1	1	Dynamic	No	To present a model for examining the economic value of biotechnological research given time-dependent changes in biotechnology	This paper presents a model for examining the economic value of biotechnological research given time-dependent changes in biotechnology. Previous papers examined this issue assuming a time-neutral change in biotechnology. However, when analyzing the genetic improvements of increasing a tree’s resistance to a pathogen, this assumption is untenable. We derive analytical expressions for the optimal …	[16-pa] Wagner, J.E., Holmes, T.P., 1999. Estimating Economic Gains for Landowners Due to Time-Dependent Changes in Biotechnology. Forest Sci. 45(2), 163–170.
1s	storm	Prestemon	USA	2000	Timber price dynamics following a natural catastrophe	American Journal of Agricultural Economics	cointegration, disasters, efficiency, hurricane hugo, intervention analysis, resource stocks	USA	South Carolina	Pinus	Both	Valuing the economic impacts of forest disturbances	Cost and benefits assessment	timber price	Hugo hurricane	0	0	1	Dynamic	No	To use a rational expectations model to analyze price dynamics for stumpage markets in the southern United States	Catastrophic shocks to existing stocks of a renewable resource can cause long-run price shifts. With timber, these long-run price shifts may be accompanied by a short-run price drop due to salvage. Hurricane Hugo damaged 20% of southern pine timber in the South Carolina Coastal Plain in 1989. To estimate the short- and long-run effects of the hurricane on the prices of timber stocks, we estimated…	[1-s] Prestemon, J.P., Holmes, T.P., 2000. Timber Price Dynamics Following a Natural Catastrophe. Am. J. Agr. Econ. 82(1),145–160.
2s	storm	Yin	USA	1999	An intervention analysis of Hurricane Hugo’s effect on South Carolina’s stumpage prices	Canadian Journal of Forest Research	NA	USA	South Carolina	pinus	Both	Valuing the economic impacts of forest disturbances	Cost and benefits assessment	timber price	Hugo hurricane	0	0	1	Dynamic	No	Using intervention analysis and Timber Mart-South price data to test hypotheses concerning the impact of Hurricane Hugo on regional stumpage prices	Using intervention analysis and Timber Mart-South price data, we test hypotheses concerning the impact of Hurricane Hugo on regional stumpage prices. In both the hardwood sawtimber and pine pulpwood markets, a gradual die-down price effect was detected, but a persistently higher or lower price was not found. In the hardwood pulpwood market, we could not even identify a significant price drop imme…	[2-s] Yin, R., Newman, D.H., 1999. An intervention analysis of Hurricane Hugo’s effect on South Carolina’s stumpage prices. Can. J. Forest Res. 29(6), 779–787.
3s	storm	Prestemon	USA	2004	Market dynamics and optimal timber salvage after a natural catastrophe	Forest Science	Hurricane hugo, timber salvage, natural disaster, wildfire, welfare	USA	South Carolina	pinus	Both	Decision making in response to forest disturbances	Efficiency analysis	salvage scenarios	Hugo hurricane	0	0	1	Dynamic	No	To develop a model of timber market dynamics after such a natural catastrophe that shows how timber salvage affects the welfare of different market groups and quantifies the impacts of salvage on product markets	Forest-based natural catastrophes are regular features of timber production in the United States, especially from hurricanes, fires, and insect and disease outbreaks. These catastrophes affect timber prices and result in economic transfers. We develop a model of timber market dynamics after such a catastrophe that shows how timber salvage affects the welfare of different market groups and quantif…	[3-s] Prestemon, J.P., Holmes, T.P., 2004. Market Dynamics and Optimal Timber Salvage After a Natural Catastrophe. Forest Sci. 50(4), 495–511.
4s	storm	Haight	USA	1995	Hurricanes and the economics of loblolly pine plantations	Forest Science	Stand management, stand damage, financial return, risk	USA	South Carolina	pinus taeda	Both	Valuing the economic impacts of forest disturbances	Efficiency analysis	returns	Hugo hurricane	0	0	1	Dynamic	No	To develop a plantation simulator for estimating the economic effects of two common forms of hurricane damages: stem sweep and stocking reduction caused by tree mortality	Following a damaging storm, managers of small forest tracts often want to know when to harvest and reforest to maximize financial return. The assessment of financial return is complicated by the need to project the product value of damaged trees and to account for the risk of another damaging storm. Methods are demonstrated for handling both these complications. The effects of stem sweep on produ…	[4-s] Haight, R.G., Smith, W.D., Straka, T.J., 1995. Hurricanes and the Economics of Loblolly Pine Plantations. Forest Sci. 41(4), 675–688.
5s	storm	Brunette	France	2008	Public compensation for windstorm damage reduces incentives for risk management investments	Forest Policy and Economics	Forest management, risk, insurance, public compensation, comparative statics		Theoretical	NA	Theoretical	Decision making in response to forest disturbances	Efficiency analysis	insurance versus public compensation	insurance	1	0	1	Static	No	To develop a theoretical model to predict demand for an insurance policy or risk-reducing forest management activity, and improve upon previous efforts by varying the damage losses proportional to timber stand value	Governments of some European countries compensate landowners for windstorm damage to forests. We analyze the impact of such programmes on non-industrial private forest owner decisions to purchase an insurance policy for windstorm coverage and other natural events and/or invest in risk-reducing forest management activities. We develop a theoretical model to predict demand for an insurance policy o…	[5-s] Brunette, M., Couture, S., 2008. Public compensation for windstorm damage reduces incentives for risk management investments. For. Policy Econ. 10(7–8), 491–499.
6s	storm	Marsinko	USA	1993	Hurricane Hugo A South Carolina update	Journal of Forestry	NA	USA	South Carolina	pinus	Empirical	Valuing the economic impacts of forest disturbances	Cost and benefits assessment	cost analysis	Hugo hurricane	0	0	1	Static	No	To begin to evaluate the effectiveness of the efforts realized after Hurricane Hugo was passed	Much of the response to forest damage was based on documentation from Hurricane Camille 20 years earlier. There will be other hurricanes, and they will damage forests. Information about Hugo will likely be used when these occur. Based on experience to date, it is apparent that more funds would have benefited the reforestation effort. It is also becoming clear that reforestation following a disast…	[6-s] Marsinko, A.P.C., Straka, T.J., Baumann, J.L., 1993. Hurricane Hugo: A South Carolina Update. J. Forest. 91(9), 9–17.
7s	storm	Meilby	Denmark	2001	Optimal spatial harvest planning under risk of windthrow	Forest Ecology and Management	harvest scheduling, economics, simulated annealing, interdependence	Denmark	NA	Picea abies	Both	Decision making in response to forest disturbances	Efficiency analysis	optimal management	simulation	1	1	1	Dynamic	Yes	To solve the problem of optimal spatial harvest planning when forest stands are faced by risk of windthrow and the risk depends explicitly on the features of the stand and its neighbours as well as on the geographical structure and orientation of the forest	This study solves the problem of optimal spatial harvest planning when forest stands are faced by risk of windthrow and the risk depends explicitly on the features of the stand and its neighbours as well as on the geographical structure and orientation of the forest. First, we estimate the optimal rotation age and expected net present value for a range of discount rates and windthrow hazards for …	[7-s] Meilby, H., Strange, N., Jellesmark Thorsen, B., 2001. Optimal spatial harvest planning under risk of windthrow. Forest Ecol. Manag. 149(1–3), 15–31.
8s	storm	Thorsen	Denmark	1998	Optimal stand management with endogenous risk of sudden destruction	Forest Ecology and Management	Optimal rotation age, optimal thinning, endogenous risk, windthrow, resistence, resilience	Denmark	NA	Picea abies	Both	Decision making in response to forest disturbances	Efficiency analysis	optimal management	thinning	1	1	1	Dynamic	No	To investigate the optimal thinning and rotation age policy for a stand subject to risk of destruction by windthrow	The optimal thinning and rotation age policy for a stand subject to risk of destruction by windthrow is investigated. In particular, risk is not assumed exogenous as in previous research, but is modelled as endogenous to stand management. It is shown that the optimal solution when risk is endogenous differs significantly from the optimal solution to a problem where risk is assumed absent or exoge…	[8-s] Thorsen, B.J., Helles, F., 1998. Optimal stand management with endogenous risk of sudden destruction. Forest Ecol. Manag. 108(3), 287–299.
9s	storm	Straka	USA	1995	Site preparation and tree planting costs on hurricane-damaged lands in South Carolina	Southern Journal of Applied Forestry	NA	USA	South Carolina	pinus	Empirical	Valuing the economic impacts of forest disturbances	Cost and benefits assessment	cost analysis	Hugo hurricane	0	0	1	Static	No	To present the major types of site preparation utilized after a natural disaster like Hurricane Hugo and to contrast the costs of these operations with those on conventional sites	Hurricane Hugo damaged 4.5 million ac of South Carolina forestland in 1989; 1.2 million of these acres required reforestation. Much of this acreage required site preparation. This article presents the major types of site preparation utilized after a natural disaster like Hurricane Hugo and contrasts the costs of these operations with those on conventional sites. In general, site preparation opera…	[9-s] Straka, T.J., Marsinko, A.P., Baumann, J.L., Haight, R.G., 1995. Site Preparation and Tree Planting Costs on Hurricane-Damaged Lands in South Carolina. South. J. Appl. For. 19(3), 131–138.
10s	storm	Bilek	New Zealand	1997	Impact of windthrow risk on the management of forest estates in the Canterbury region in New Zealand	Journal of Forest Planning	forest estate modelling, catastrophic risk, windthrow, recovery operations	New Zealand	Canterbury	Pinus radiata	Both	Decision making in response to forest disturbances	Efficiency analysis	optimal management	Net present vlue	0	1	1	Dynamic	No	To examine the harvest scheduling problem including random risk and comparing the results with a deterministic solution in a case study	A model was constructed to address the harvest scheduling problem under risk of occurrence of catastrophic events. The model was made up of an optimization and a simulation model. The optimization model provided an optimal harvest pattern under deterministic conditions. The simulation model modified the optimal harvest pattern according to a function of random risk assessing the performance of th…	[10-s] Bilek, E.M., Bown, H.E., 1997. Impact of Windthrow Risk on the Management of Forest Estates in the Canterbury Region in New Zealand. J. Forest Plan. 3(2), 83–90.
11s	storm	Schou	Denmark	2012	An economic evaluation of strategies for transforming even-aged into near-natural forestry in a conifer-dominated forest in Denmark	Forest Policy and Economics	transformation, near natural forest management, economic analysis, forest division level, target diameter, markov chains	Denmark	Northwestern Denmark	Picea abies, Fagus sylvatica, Pseudotsuga menziesii, Picea sitchensis	Both	Decision making in response to forest disturbances	Efficiency analysis	optimal management	transformation	1	0	0	Dynamic	Yes	To analyze the simultaneous transformation of adjacent even-aged stands (a forest division) into mixed conifer/broadleaved stands	Schemes for transformation of even-aged monoculture forest management regimes into near-natural regimes are currently applied throughout the Atlantic region of Europe. This is mainly due to poor ecological stability, low economic performance, and decrease in biodiversity in existing forests. In this study, we analysed the simultaneous transformation of adjacent even-aged stands (a forest division…	[11-s] Schou, E., Jacobsen, J., Kristensen, K., 2012. An economic evaluation of strategies for transforming even-aged into near-natural forestry in a conifer-dominated forest in Denmark. For. Policy Econ. 20, 89–98.
12s	storm	Straka	USA	1991	A financial assessment of capital-extensive management alternatives for storm-damaged timber	Southern Journal of Applied Forestry		USA	Arkansas	Pinus taeda	Empirical	Decision making in response to forest disturbances	Cost and benefits assessment	cost analysis	storm damaged stands management	0	0	1	Dynamic	No	To present an analysis of the investment costs of three management alternatives for storm-damaged pine stands	An analysis of the investment costs of three management alternatives for storm-damaged pine stands is presented: (1) selection management, with 25-30% initial stocking, (2) natural even-aged management resulting from chemical release of suppressed pine seedlings, and (3) a standard pine plantation, with and without increased site preparation costs due to storm damage. Selection management and nat…	[12-s] Straka, T.J., Baker, J.B., 1991. A Financial Assessment of Capital-Extensive Management Alternatives for Storm-Damaged Timber. South. J. Appl. For. 15(4), 208–212.
13s	storm	Loisel	France	2014	Impact of storm risk on Faustmann rotation	Forest Policy and Economics	silviculture, optimization, thinnings, management, expected value	NA	NA	fagus	Both	Decision making in response to forest disturbances	Efficiency analysis	optimal management	faustman	1	1	1	Dynamic	No	To study the impact of storm risk at the stand level	Global warming may induce in Western Europe an increase in storms. Hence the forest managers will have to take into account the risk increase. We study the impact of storm risk at the stand level. From the analytical expressions of the Faustmann criterion and the Expected Long-Run Average Yield, we deduce in presence of storm risk the influence of criteria and of discount rate in terms of optimal…	[13-s] Loisel, P., 2014. Impact of storm risk on Faustmann rotation. For. Policy Econ. 38, 191–198.
14s	storm	Gardiner	UK	2000	Management of forests to reduce the risk of abiotic damage - a review with particular reference to the effects of strong winds	Forest Ecology and Management	Wind damage, forestry, risk assessment, management, modelling	UK	NA	Picea sitchensis	Empirical	Decision making in response to forest disturbances	Risk management	managing risk	silvicultural stategies	1	1	1	dynamic	Yes	This paper describes the process of managing risks to reduce abiotic damage to forests and gives particular emphasis to wind damage and to methods of risk assessment. A detailed description of the ForestGALES wind risk model is used to demonstrate the deterministic/probabilistic approach to risk assessment	This paper describes the process of managing risks to reduce abiotic damage to forests and gives particular emphasis to wind damage and to methods of risk assessment. A detailed description of the ForestGALES wind risk model is used to demonstrate the deterministic/probabilistic approach to risk assessment. The importance of quantitative risk estimation is illustrated by model output comparing a …	[14-s] Gardiner, B.A., Quine, C.P., 2000. Management of forests to reduce the risk of abiotic damage - a review with particular reference to the effects of strong winds. Forest Ecol. Manag. 135, 261-277.
15s	storm	Couture	France	2008	Multi-stand Forest Management under a Climatic Risk: Do Time and Risk Preferences Matter?	Environmental Modelling and Assessment	Forest economics, stochastic programming, non expected utility, climate risk	France	Lorraine	picea	Both	Decision making in response to forest disturbances	Efficiency analysis	optimal management	time and risk preferences	1	0	1	dynamic	No	We propose a stochastic dynamic programming framework to model the management of a multi-stand forest under climate risk (strong wind occurrence).	We propose a stochastic dynamic programming framework to model the management of a multi-stand forest under climate risk (strong wind occurrence). The preferences of the forest-owner are specified by a non-expected utility in order to separately analyze intertemporal substitution and risk aversion effects. A numerical method is developed to characterize the optimal forest management policies and …	[15-s] Couture, S., Reynaud, A., 2008. Multi-stand Forest Management under a Climatic Risk: Do Time and Risk Preferences Matter? Environ. Model. Assess. 13(2), 181-193.
16s	storm	Brunette	France	2014	Optimising forest management under storm risk with a Markov decision process model	Journal of Environmental Economics and Policy	storm, forest, production risk, price risk, quality loss, markov process	NA	NA	NA	Both	Decision making in response to forest disturbances	Efficiency analysis	optimal management	price and production risk	1	0	1	dynamic	No	In our model, we assume that storms generate windfalls and that these windfalls have an impact on timber price through volume and quality. The objective of this paper is to analyse the impact of these two effects on harvesting behaviour.	Windstorms generate windfalls that may lead to price decreases. Studies often focus on stochastic growth and price, but consider that there is no link between these two risks. In our model, we assume that storms generate windfalls and that these windfalls have an impact on timber price through volume and quality. The objective of this paper is to analyse the impact of these two effects on harvest…	[16-s] Brunette, M., Couture, S., Laye, J., 2014. Optimising forest management under storm risk with a Markov decision process model. J. Environ. Econ. Policy. 4(2), 141-163.
1wd	wildlife damage	Horne	Finland	2003	Preferences for alternative moose management regimes among finnish landowners: A choice experiment approach	Land Economics	NA	Finland	nationwide	NA	Empirical	Decision making in response to forest disturbances	Wildland-urban interface	choice experiment	moose	1	0	0	Static	No	To apply choice experiment method to study the heterogeneous views of land-owners on moose management	The moose was endangered in Finland, but under a strict control of limited usufruct rights has successfully increased its population. Landowners derive use value through hunting rights, but also face the cost of browsing damage in forest stands. We applied choice experiment method to study the heterogeneous views of landowners on moose management. The results show that the majority of respondents…	[1-wd] Horne, P., Petäjistö, L., 2003. Preferences for Alternative Moose Management Regimes among Finnish Landowners: A Choice Experiment Approach. Land Econ. 79(4), 472–482.
2wd	wildlife damage	Clasen	Germany	2011	Financial consequences of losing admixed tree species: A new approach to value increased financial risks by ungulate browsing	Forest Policy and Economics	Game browsing, demixing, portfolio theory, financial risk, shape ratio, compensation	Germany	Bavarian district	Picea abies, Fagus sylvatica	Both	Valuing the economic impacts of forest disturbances	Cost and benefits assessment	portfolio theory	ungulates	0	0	1	Dynamic	No	To find an approach for financial valuation of an increased financial risk, which the owner of an already existing mixed forest is forced to bear by means of intensive deer browsing	The influence of ungulates on the growth of young trees is amply discussed in forestry literature, particularly game browsing. Although there are a few appraisal methods that consider negative long-term influences on forest regeneration, hitherto no approach has addressed the financial consequences of lost admixed tree species. A homogenised species composition may lead to an increased financial …	[2-wd] Clasen, C., Griess, V.C., Knoke, T., 2011. Financial consequences of losing admixed tree species: A new approach to value increased financial risks by ungulate browsing. For. Policy Econ. 13(6), 503–511.
3wd	wildlife damage	Wam	Norway	2007	Taking timber browsing damage into account: A density dependant matrix model for the optimal harvest of moose in Scandinavia	Ecological Economics	Bioeconomic, forest, harvest, matrix model, mosse, pine	Scandinavia	NA	Picea spp., Pinus spp.	Both	Decision making in response to forest disturbances	Efficiency analysis	optimal management	moose	1	0	0	Dynamic	No	To develop a deterministic, dynamic bio-economic model to examine the optimal management of land with both moose and timber as potential sources of income	At present there is a growing optimism in commercializing the moose hunting in Scandinavia. We developed a deterministic, dynamic bio-economic model to examine the optimal management of land with both moose and timber as potential sources of income. We show that most forest owners should target their moose commerce towards increased quality of the hunt rather than quantity. Due to the inherent co…	[3-wd] Wam, H.K., Hofstad, O., 2007. Taking timber browsing damage into account: A density dependant matrix model for the optimal harvest of moose in Scandinavia. Ecol. Econ. 62(1), 45–55.
4wd	wildlife damage	Ward	UK	2004	Modelling the cost of roe deer browsing damage to forestry	Forest Ecology and Management	Establishment extension, multiple stemming, rotation extension, timber production assortment	UK	North York Moors	Picea sitchensis	Empirical	Valuing the economic impacts of forest disturbances	Cost and benefits assessment	cost and benefit assessment	roe deer	0	0	1	Dynamic	No	To quantify the financial costs and benefits of roe deer browsing damage in British forestry	Models concerning economic impacts of mammals in forestry have hitherto been restricted to identifying predictive variables for the intensity and distribution of damage (in Europe and North America) or maximising the financial returns from hunting (in North America). This paper aims to quantify the financial costs and benefits of roe deer browsing damage in British forestry. When considering deer…	[4-wd] Ward,A.I., White, P.C.L., Smith, A., Critchley, C.H., 2004. Modelling the cost of roe deer browsing damage to forestry. Forest Ecol. Manag. 191(1–3), 301–310.
5wd	wildlife damage	Weigand	USA	1993	Economic assessment of ungulate herbivory in commercial forests of eastern Oregon and Washington, USA	Forest Ecology and Management	NA	USA	Oregon, Washington	pinus pondesora	Empirical	Decision making in response to forest disturbances	Efficiency analysis	optimal management	ungulates	0	0	1	Dynamic	No	To model stand development, composition, productivity, and timber value over time to discern the importance for timber production of herbivory management in combination with stocking control and site preparation techniques	Four forest stands in eastern Washington and Oregon, USA, containing exclosures to prevent or impede ungulate herbivory, were modeled to forecast timber yields and soil expectation values (SEVs) at harvest. Contrasts of ponderosa pine (Pinus ponderosa Dougl. ex Laws.) growth and yield inside and outside exclosures show that ungulate herbivory may either promote or depress tree volume growth. Proj…	[5-wd] Weigand, J.F., Haynes, R.W., Tiedemann, A.R., Riggs, R.A., Quigley, T.M., 1993. Economic assessment of ungulate herbivory in commercial forests of eastern Oregon and Washington, USA. Forest Ecol. Manag. 61(1–2), 137–155.
1is	ice snow	Kuboyama	Japan	1997	Suitability of long rotations in snow risk areas - a stochastic simulation of timber pIantations	Journal of Forest Planning	risk of snow damage, land expectation value, stochastic simulation optimal rotation, damage ratio by age class	Japan	Honshu	Cryptomeria japonic	Both	Decision making in response to forest disturbances	Efficiency analysis	optimal management	land expectationvalue	1	0	1	Dynamic	No	To evaluate the risk of snow damage to sugi plantations in Japan	We considered two types of stem breaking damage. One is the thinning type and the other is the domino type of damage. In the case of the thinning type, if there are subsidies or higher prices, long rotations are suitable. This is because the damage ratio is Iower in stands. In the case of the domino type damage, the optimal rotation age (ORA) is similar to cases without damage. Snow risk has two …	[1-is] Kuboyama, H., Amano, M., Oka, H., 1997. Suitability of Long Rotations in Snow Risk Areas: A Stochastic Simulation of Timber Plantations. J. Forest Plan. 3(2), 99–106.
2is	ice snow	Teich	Switzerland	2009	Evaluating the benefit of avalanche protection forest with GIS-based risk analyses—A case study in Switzerland	Forest Ecology and Management	protection forest, risk analysis, snow avanlanches, gis, forest structure, process model	Switzerland	central swiss alps	picea abies	Both	Valuing the economic impacts of forest disturbances	Risk management	risk scenarios	protective role	0	1	1	Dynamic	Yes	To present and discuss a risk-based approach to evaluate the protective effect of mountain forests in a spatially explicit manner to demonstrate the advantages of future risk-based protection forest management	The protection of people, buildings and infrastructure against natural hazards is one of the key functions of mountain forests. Since the protective function strongly depends on small-scale local conditions such as terrain and stand characteristics, spatially explicit evaluation methods are necessary to provide information required for an effective and cost-efficient forest management. Risk analy…	[2-is] Teich, M., Bebi, P., 2009. Evaluating the benefit of avalanche protection forest with GISbased risk analyses - A case study in Switzerland. Forest Ecol. Manag. 257(9),1910–1919.
3is	ice snow	Goodnow	USA	2008	Ice damage and forest stand management	Journal of Forest Economics	catastophic damage, faustmann model, uncertainty, non industrial forest landowners	United States	Virginia	Pinus taeda	Both	Decision making in response to forest disturbances	Efficiency analysis	optimal management	net present value	1	0	1	Dynamic	No	To describe a stand-level landowner decision model and a related simulation to account for how stand structure and management decisions affect damage from ice storms	Large-scale economic losses from ice glaze and freezing precipitation, common among pine plantations in the many parts of the eastern United States, serve to retard non-industrial private landowner investments in forest land. We examine the consequences of ice storms to private forest management by incorporating ice damage into a Faustmann-based landowner decision simulation, in which the landown…	[3-is] Goodnow, R., Sullivan, J., Amacher, G.S., 2008. Ice damage and forest stand management. J. Forest Econ. 14(4), 268–288.
4is	ice snow	Olschewski	Switzerland	2012	Avalanche protection by forests — A choice experiment in the Swiss Alps	Forest Policy and Economics	cost benefit analysis, environmental services, public goods, natural hazards, risk, visualization	Switzerland	Uri	picea abies, larix decidua, pinus cembra	Empirical	Valuing the economic impacts of forest disturbances	Cost and benefits assessment	choice experiment	protective role	0	0	1	Dynamic	Yes	To present the results of a case study from the Swiss Alps, where authors determined the willingness to pay for avalanche protection based on a choice experiment combined with virtual reality visualizations	Forests provide a variety of ecosystem goods and services to society, which often have the typical characteristics of a public good: non-excludability and non-rivalry. One of these services is avalanche protection of forests. A monetary valuation of this service would be helpful to provide efficient and effective protection to the local population. We present the results of a case study from the …	[4-is] Olschewski, R., Bebi, P., Teich, M., Wissen Hayek, U., Grêt-Regamey, A., 2012. Avalanche protection by forests — A choice experiment in the Swiss Alps. For. Policy Econ. 15, 19–24.
1mh	multiple hazards	Yin	USA	1996	The effect of catastrophic risk on forest investment decisions	Journal of Environmental Economics and Management	NA	USA	Georgia	Pinus taeda	Both	Valuing the economic impacts of forest disturbances	Cost and benefits assessment	profit funcyion	unspecified hazard	1	0	0	Dynamic	No	To analyze the effect of catastrophic risk on forest investment decisions by employing a forest-level model where the output price is specified to follow a stochastic process	We find that the potential for catastrophic risk always results in a lowered forest value and increases the investment threshold for a forestry project. However, depending on our assumptions regarding the investment option, such as whether the right to invest can be maintained after the occurrence of a catastrophic event, the degree and pattern of catastrophic risk effects may differ. Compared to…	[1-mh] Yin, R., Newman, D.H., 1996. The Effect of Catastrophic Risk on Forest Investment Decisions. J. Environ. Econ. Manag. 31(2), 186–197.
2mh	multiple hazards	Lovejoy	USA	1916	The costs and values of forest protection	Journal of Forestry	NA	USA	Nationwide	NA	Theoretical	Decision making in response to forest disturbances	Efficiency analysis	insurance	fire wind insects	1	0	0	Static	No	To rethink forest protection	In connection with fire protection and its costs, it must be remembered that the forest is subject to many other preventable damages, the most important being trespass, fungi and insects. While the fire danger is the greatest and protection from fire is the most urgent item, a forest reasonably safe from fire is not necessarily at all safe. A charge against trespass protection is properly to be m…	[2-mh] Lovejoy, P.S., 1916. The Costs and Values of Forest Protection. J. Forest. 14(1), 24–38.
3mh	multiple hazards	Staupendahl	Germany	2011	Integrating natural risks into silvicultural decision models: A survival function approach	Forest Policy and Economics	Natural risks, survival function, weibull function, decision model, annuity, optimal rotation period	Germany	lower saxony	Picea	Both	Valuing the economic impacts of forest disturbances	Cost and benefits assessment	cost assessment	unspecified hazard	1	0	1	Dynamic	No	To present a calculation model implemented in Excel frames, which supports decisions in forest production under changing conditions	In the context of climate change, the frequency and intensity of natural disturbances of silvicultural production, such as storms and insects, are expected to increase. Hence, now more than ever before such factors must be considered in forest management. As a contribution to this topic, this article presents a calculation model implemented in Excel frames, which supports decisions in forest prod…	[3-mh] Staupendahl, K., Möhring, B., 2011. Integrating natural risks into silvicultural decision models: A survival function approach. For. Policy Econ. 13(6), 496–502.
4mh	multiple hazards	Dieter	Germany	2001	Land expectation values for spruce and beech calculated with Monte Carlo modelling techniques	Forest Policy and Economics	monte carlo simulattion, faustmann formula, natural risks, comparison of spruce and beech stands, optimum rotation periods	Germany	southern germany	Picea, Fagus	Both	Decision making in response to forest disturbances	Efficiency analysis	optimal management	unspecified hazard	1	0	0	Dynamic	No	To present a model for including natural risks (such as storm or insects) in the calculation of land expectation values	This study presents a model for including natural risks (such as storm or insects) in the calculation of land expectation values. Applying this model, an answer has been found to the question as to whether consideration of risk would lead to changing recommendations regarding the choice of species and the length of rotation periods from the point of view of profitability. The study is based on we…	[4-mh] Dieter, M., 2001. Land expectation values for spruce and beech calculated with Monte Carlo modelling techniques. For. Policy Econ. 2(2), 157–166.
5mh	multiple hazards	Holecy	Slovakia	2006	A forest management risk insurance model and its application to coniferous stands in southwest Germany	Forest Policy and Economics	storm damages, destructionprobabilities, risk insurance premium	Germany	Bade Wurtenberg	Picea abies	Both	Decision making in response to forest disturbances	Risk management	insurance	storm snow insects	1	0	0	Dynamic	No	To present a general forest insurance model that can serve as a basis to calculate risk premiums to insure the risk of forest destruction due to single or cumulative damaging agents	The paper presents a general forest insurance model that can serve as a basis to calculate risk premiums to insure the risk of forest destruction due to single or cumulative damaging agents. The methodology and the theoretical approach include the derivation of empirical probability functions for the occurrence of forest destruction for age classes and the modelling of these probabilities with a …	[5-mh] Holecy, J., Hanewinkel, M., 2006. A forest management risk insurance model and its application to coniferous stands in southwest Germany. For. Policy Econ. 8(2),161–174. (+ Corrigendum For. Policy Econ. 38, 229).
6mh	multiple hazards	Kuboyama	Japan	2000	Climate risks and age-related damage probabilities – effects on the economically optimal rotation length for forest stand management in Japan	Silva Fennica	climatic risks, damage probability according to age class, optimal rotation period, land expectation value, simulation	Japan	Ibaraki, Fukushima	Cryptomeria	Both	Decision making in response to forest disturbances	Efficiency analysis	optimal management	ice wind	1	1	1	Dynamic	No	To Examine the change of optimal rotation by calculating land expectation value using a simulation model with the empirical damage probability, price and cost	Change of the optimal rotation period obtained from the national average damage probability is not significant. However, the optimal rotation is shorter in high wind risk areas and is longer in high snow risk areas. It is because the damage probability for a mature stand is high in the case of wind and low in the case of snow. In addition, the extent of decrease in LEV is smaller for wind than fo…	[6-mh] Kuboyama, H., Oka, H., 2000. Climate Risks and Age-related Damage Probabilities – Effects on the Economically Optimal Rotation Length for Forest Stand Management in Japan. Silva Fenn. 34(2), 155–166.
7mh	multiple hazards	Lin	USA	1998	Tree diversity, landscape diversity, and economics of maple-birch forests: Implications of markovian models	Management Science	ecosystem management, forestry optimization, risk, simulation	USA	Wisconsin	Acer Betula	Both	Decision making in response to forest disturbances	Efficiency analysis	optimal management	unspecified hazard	1	0	0	Dynamic	No	To develop a model which includes both ecological and economic criteria, by merging the random processes governing trees and markets in a single Markov chain	Markov decision process (MDP) models were effective in analyzing forest management policies. Even the simplest standard results gave useful insights into forest ecology, such as how landscape diversity is shaped by natural catastrophes, and how forests mature through successional phases. The methods were also useful to predict the effects of different management policies on ecological and economi…	[7-mh] Lin, C.R., Buongiorno, J., 1998. Tree Diversity, Landscape Diversity, and Economics of Maple-Birch Forests: Implications of Markovian Models. Manage. Sci. 44(10), 1351–1366.
8mh	multiple hazards	Caulfield	USA	1987	Decision analysis in damaged forest plantations	Forest Ecology and Management	NA	USA	Southern USA	Pinus taeda	Both	Decision making in response to forest disturbances	Efficiency analysis	optimal management	unspecified hazard	0	0	1	Dynamic	No	To analyze the economic consequences of re-establishment decisions in partially destroyed even-aged plantations thanks to a general model derived from the land expectation-value formula of Faustmann	The replant/no-replant decision requires the simultaneous consideration of several key variables, and the decision-making process can be simplified when these variables are included in a framework such as the one described here. The model shows that the level of mortality sustained before the economically optimum decision is to replant increases rapidly with stand age until merchantable material …	[8-mh] Caulfield, J.P., 1987. Decision analysis in damaged forest plantations. Forest Ecol. Manag. 22(1–2), 155–165.
9mh	multiple hazards	Bright	UK	2000	Valuing forest land under hazards to crop survival	Forestry	NA	UK	NA	NA	Empirical	Valuing the economic impacts of forest disturbances	Cost and benefits assessment	net present value	wind dear fire	0	0	1	Dynamic	No	To value forest land under hazards to crop survival	The calculations above show that it is possible to incorporate replacement and successor rotations into forest Valuations, even when, because of the probabilistic incidence of destructive hazards, the time pattern of successors is unknown. The computations are cumbersome, but require nothing beyond basic arithmetic. Even this can be eliminated by use of a customized spreadsheet. The greatest prac…	[9-mh] Bright, G., Price, C., 2000. Valuing forest land under hazards to crop survival. Forestry. 73(4), 361–370.
10mh	multiple hazards	Roessiger	Germany	2013	How economic performance of a stand increases due to decreased failure risk associated with the admixing of species	Ecological Modelling	bioeconomic modeling, mixed forest, uneven-aged silviculture, monte-carlo simulation, hazard risk, simultaneous optimization	Germany	NA	Picea abies, Fagus sylvatica	Both	Decision making in response to forest disturbances	Efficiency analysis	optimal management	unspecified hazard	1	1	1	Dynamic	No	To develop a new failure model which includes the benefits of ecological interactions for decreasing hazard risk for spruce	A new modeling approach which combined survival probabilities for spruce with financial optimization showed a considerably reduction in financial risk in spruce (Picea abies [L.] Karst.) stands with an admixture of a 20% proportion of beech (Fagus sylvatica L.). The admixture enhanced the stability of the spruce component against natural hazards, such as storm or insect damage. Here, these new su…	[10-mh] Roessiger, J., Griess, V.C., Härtl, F., Clasen, C., Knoke, T., 2013. How economic performance of a stand increases due to decreased failure risk associated with the admixing of species. Ecol. Model. 255, 58–69.
11mh	multiple hazards	Knoke	Germany	2008	Mixed forests and finance — Methodological approaches	Ecological Economics	mixed forest, modern financial theory, portfolio selection, stochastic dominance, information gap decision theory	Germany	NA	Picea abies, Fagus sylvatica	Both	Decision making in response to forest disturbances	Risk management	portfolio analysis	unspecified hazard	1	0	0	Dynamic	No	To analyze various approaches for the financial valuation of tree-species mixtures	Mixed forest ecosystems show effects of risk compensation similar to diversified portfolios of stocks. Other than portfolios of stocks, the composition of long-lived forests cannot be adjusted at short notice to current market developments. Thus, the financial robustness of tree-species portfolios is very important. However, it is still an open question, which financial approaches are appropriate…	[11-mh] Knoke, T., 2008. Mixed forests and finance — Methodological approaches. Ecol. Econ. 65(3), 590–601.
12mh	multiple hazards	Knoke	Germany	2005	Mixed forests reconsidered: A forest economics contribution on an ecological concept	Forest Ecology and Management	mixed forest management, diversification, environmental risk, portfolio theory	Germany	NA	Picea abies, Fagus sylvatica	Both	Decision making in response to forest disturbances	Efficiency analysis	portfolio analysis	unspecified hazard	1	0	0	Dynamic	No	To evaluate mixed forest management and compare it to single species forest management	To stimulate an economically oriented discussion on mixed forest management, this paper considers economic implications of mixed investments of pure stands of the Norway spruce (Picea abies (L.) Karst.) and the European beech (Fagus sylvatica L.) on a methodological basis. It is well known that the classical economic calculus leads to an overwhelming financial superiority of single species conife…	[12-mh] Knoke, T., Stimm, B., Ammer, C., Moog, M., 2005. Mixed forests reconsidered: A forest economics contribution on an ecological concept. Forest Ecol. Manag. 213(1–3), 102–116.
13mh	multiple hazards	Dai	China	2014	Do forest producers benefit from the forest disaster insurance program? Empirical evidence in Fujian Province of China	Forest Policy and Economics	forest disaster insurance program, forest producers, household income, china	China	Fujian	NA	Empirical	Decision making in response to forest disturbances	Risk management	insurance	fire pests stom landslde, drought	1	0	0	Static	No	To investiagte the determinants of the participation of producers in the forest disaster insurance program in Fujian Province of China and assess the impact of program participation on household income	Disaster insurance programs have been recognized as an effective strategy to reduce agricultural production risk. Although a considerable body of literature has focused on natural disaster insurance programs for agricultural producers, not much is known about forest disaster insurance. This paper contributes to this knowledge gap by looking at the Fujian Forest Disaster Insurance (FFDI) program i…	[13-mh] Dai, Y., Chang, H.H., Liu, W., 2014. Do forest producers benefit from the forest disaster insurance program? Empirical evidence in Fujian Province of China. For. Policy Econ. 50, 127-133.
14mh	multiple hazards	Lewandrowski	USA	2014	Carbon sequestration through afforestation under uncertainty	Forest Policy and Economics	afforestation, carbon sequestration, uncertainty, fire risk, pest risk, dynamic optimal control	Theoretical	NA	NA	Theoretical	Decision making in response to forest disturbances	Risk management	preventive investment	fire pests	1	0	0	Dynamic	No	To develop a dynamic nested optimal-control model of carbon sequestration through afforestation given uncertainties associated with fire and pest hazards	Economic studies have demonstrated that agricultural landowners could mitigate significant quantities of greenhouse gas (GHG) emissions through afforestation. The associated carbon, however, must remain stored in soils or biomass for several decades to achieve substantial mitigation benefits. Policies and programs to enhance carbon sequestration in forest systems must accommodate the possibility …	[14-mh] Lewandrowski, J., Kim, C.S., Aillery, M., 2014. Carbon sequestration through afforestation under uncertainty. For. Policy Econ. 38, 90–96.
15mh	multiple hazards	Loisel	France	2011	Faustmann rotation and population dynamics in the presence of a risk of destructive events	Journal of Forest Economics	faustmann rotation, optimal cutting age, model, thinning, natural risk	Congo	NA	Eucalyptus spp.	Both	Valuing the economic impacts of forest disturbances	Efficiency analysis	optimal management	unspecified hazard	1	0	1	Dynamic	No	To investigate the impact of the presence of risk of destructive event on the silvicultural practice of a forest stand	We have studied the management of a stand in the presence of risk of destructive event. In order to determine the optimal thinning relative to the Faustmann criterion, we have considered a model of population dynamics, the chosen model is of average tree type. This model has allowed us to make the comparison without and with risk and highlighted the influence of the presence of risk of destructiv…	[15-mh] Loisel, P., 2011. Faustmann rotation and population dynamics in the presence of a risk of destructive events. J. Forest Econ. 17(3), 235–247.
16mh	multiple hazards	Notaro	Italy	2012	The economic valuation of natural hazards in mountain forests: An approach based on the replacement cost method	Journal of Forest Economics	forest protective function, forest planning, zoning, economic evaluation, replacement cost method	Italy	Trento	Picea abies, Larix decidua, Abies alba, Fagus sylvatica, Pinus cembra, Pinus nigra, Pinus sylvestris	Empirical	Valuing the economic impacts of forest disturbances	Cost and benefits assessment	cost assessment	hydrogeological hazard	1	0	0	Static	No	To focus on the economic aspects of the protective function of forests, develop a quick and simple estimation method that can be applied on a local scale	Research aimed at improving the methods for estimating the economic value of the protective function of forests is necessary because this economic value can help alert forest managers and decision makers to the importance of this function. This is particularly true for mountain forests, where protection from natural hazards is the most important function from an ecological, economic and social po…	[16-mh] Notaro, S., Paletto, A., 2012. The economic valuation of natural hazards in mountain forests: An approach based on the replacement cost method. J. Forest Econ. 18(4), 318–328.
17mh	multiple hazards	Notaro	Italy	2009	Economic impact of forest damage in an alpine environment	Acta Silvatica & Lingaria Hungarica	forest damage, forest functions, interaction between damages and functions, economic valuation, Alpine forest	Italy	Trento	picea, Larix decidua, Abies alba	Empirical	Valuing the economic impacts of forest disturbances	Wildland-urban interface	contingent valuation	wind snow, fire defoliation tilliage	0	1	1	Static	No	To evaluate the situation regarding the main types of damage to forests and their respective economic consequences, with reference to a case study in the Italian Alps (Trentino province)	The aim of this paper is to evaluate the situation regarding the main types of damage to forests and their respective economic consequences, with reference to a case study in the Italian Alps (Trentino province). Each kind of damage (wind and snow, defoliation, fire and tillage) has been analysed in terms of its impact on four forest functions (production, protection, tourism-recreation and carbo…	[17-mh] Notaro, S., Paletto, A., Raffaelli, R., 2009. Economic Impact of Forest Damage in an Alpine Environment. Acta silv. lignaria Hung. 5, 131–143.
18mh	multiple hazards	Holmes	USA	2009	Economic impacts of invasive species in forests Past, Present, and Future	Annals of the New York Academy of Sciences	forest pests, pathogens, invasive, nonnative, economic, contingent valuation, hedonics, ecosystem services, chestnut blight, management, trade, gypsy moth	NA	NA	NA	Theoretical	Valuing the economic impacts of forest disturbances	Cost and benefits assessment	literature review	pests pathogens	0	1	1	Static	No	To discuss the economics of invasive species in forests	Biological invasions by nonnative species are a by-product of economic activities, with the vast majority of nonnative species introduced by trade and transport of products and people. Although most introduced species are relatively innocuous, a few species ultimately cause irreversible economic and ecological impacts, such as the chestnut blight that functionally eradicated the American chestnut…	[18-mh] Holmes, T.P., Aukema, J.E., Von Holle, B., Liebhold, A., Sills, E., 2009. Economic Impacts of Invasive Species in Forests: Past, Present, and Future. Ann. NY. Acad. Sci. 1162(1), 18–38.
19mh	multiple hazards	Stainback	USA	2004	Modeling catastrophic risk in economic analysis of forest carbon sequestration	Natural Resource Modeling	NA	USA	Florida	Pinus elliottii	Both	Valuing the economic impacts of forest disturbances	Efficiency analysis	optimal management	unspecified hazard	1	0	1	Dynamic	No	To model the effect of risk from catastrophic tree mortality, such as fire, insect outbreaks and hurricanes, on selling credits for carbon sequestration from a slash pine plantation	The effect of risk from catastrophic tree mortality, such as fire, insect outbreaks and hurricanes, on selling credits for carbon sequestration from a slash pine plantation is modeled. We achieve this task by developing a modified Hartman model and applying it to a slash pine plantation. It is found that risk decreases the land expectation value and the optimal rotation age on a forest stand prod…	[19-mh] Stainback, G.A., Lavalapati, J.R.R., 2004. Modeling catastrophic risk in economic analysis of forest carbon sequestration. Nat. Resour. Model. 17(3), 299–317.
20mh	multiple hazards	DeWalle	USA	2003	Extreme weather and forest management in the mid-atlantic region of the United States	Northern Journal of Applied Forestry	climate change, southern pine, upland hardwoods, windthrow, hurricanes, ice storms, snowfall, drought, costs, income, mitigation strategies	USA	mid-atlantic USA	pinus	Empirical	Decision making in response to forest disturbances	Risk management	survey adaptation	wind flood ice snow drought	1	1	1	Static	No	To survey public and private forestland management groups in the Mid-Atlantic region of the United States to better understand current interactions between extreme weather events and forest land management and to help predict future impacts	Projected climate change could have major effects on forest management because of the potential for increased frequency, duration, and/or severity of extreme weather events. We surveyed public and private forestland management groups in the Mid-Atlantic region of the United States to better understand current interactions between extreme weather events and forest land management and to help predi…	[20-mh] DeWalle, D.R., Buda, A.R., Fisher, A., 2003. Extreme Weather and Forest Management in the Mid-Atlantic Region of the United States. North. J. Appl. For. 20(2), 61–70.
21mh	multiple hazards	Broido	USA	1965	Some operations research applications in the conservation of wildland resources	Management Science	NA	USA	NA	NA	Empirical	Decision making in response to forest disturbances	Cost and benefits assessment	minimize costs	fire pests	1	1	1	Dynamic	No	To indicate some of the limited O.R. work done on wildland problems and to call attention to the ever-increasing opportunity for more effort	This paper was written to indicate some of the limited O.R. work done on wildland problems and to call attention to the ever-increasing opportunity for more effort. The first example presents a beginning approach to the problem of minimizing wildland fire costs-one which shows that a sizable increase in prevention and presuppression activities can lead to considerable savings if total costs inclu…	[21-mh] Broido, A., McConnen, R.J., O’Regan, W.G., 1965. Some Operations Research Applications in the Conservation of Wildland Resources. Manage. Sci. 11(9), 802–814.
22mh	multiple hazards	Brown	USA	1996	harvesting economics and wood fiber utilization in a fuels reduction project: a case study in eastern Oregon	Forest Products Journal	NA	USA	oregon	pseudotsuga menziesii var glauca, abies grandis	Empirical	Decision making in response to forest disturbances	Efficiency analysis	cost benefit analysis	insects pests pathogens drougth fire	1	0	0	Static	no	The objective is to assess the productivity and economic feasbility of the logging system.	Combining a single-grip harvester and small cable yarder in a fuels reduction project on flat terrain was economically feasible with the removal of sawlogs and and pulpwood. Harvesting only pulpwood would have been uneconomical under the conditons of this study.	[22-mh] Brown, C.G., Kellogg, L.D., 1996. Harvesting economics and wood fiber utilization in a fuels reduction project: a case study in eastern Oregon. Forest Prod. J. 46(9), 45-52.
23mh	multiple hazards	Knoke	Germany	2006	Mixed forests and a flexible harvest policy: a problem for conventional risk analysis?	European Journal of Forest Research	Mixed forest management, risk, risk aversion, timber price dependant harvest, risk quantification	Germany	hypothetical	Picea abies (L.) Karst, Fagus sylvatica L.	Both	Decision making in response to forest disturbances	Efficiency analysis	optimal management	unspecified hazard	1	0	1	Dynamic	No	The first part of this paper investigates how efficient a flexible harvest strategy may be applied in mixed forests and whether the optimal species mixture is changed under such harvest policy. In the second part we took up a recent critique on modern financial theory by Mandelbrot.	H1 rejected: ‘‘Employing flexible timber harvesting policies does not affect the optimum species composition according to the theory of portfolio selection’’. H2 rejected: ‘‘The assumption of normally distributed financial flows is appropriate to quantify the risk of forest management in pure and mixed forests.’’	[23-mh] Knoke, T., Wurm, J., 2006. Mixed forests and a flexible harvest policy: a problem for conventional risk analysis? Eur. J. For. Res. 125, 303-315.
24mh	multiple hazards	Routledge	Canada	1980	The effect of potential catastrophic mortality and Other Unpredicatbale events on optimal forest rotation policy	Forest Science	faustmann formula, catastrophic mortality, stochastic effects	canada	ontario	Pinus banksiana	Theoretical	Decision making in response to forest disturbances	Efficiency analysis	optimal management	unspecified hazard	1	0	1	Dynamic	No	An alternative method for dealing with uncertainty is presented here.	It is shown that catastrophic mortality has a potentially significant effect on the optimal rotation strategy, average profits, and land valuation.	[24-mh] Routledge, R.D., 1980. The effect of potential catastrophic mortality and Other Unpredictable events on optimal forest rotation policy. Forest Sci. 26(3), 389-399.
